# Supplementary material for: Sequence context and methylation interact to shape germline mutation rate variation at CpG sites
Source: bioRxiv. 2026 May 10:2025.11.13.688199. Preprint. [Version 3] doi: 10.1101/2025.11.13.688199 (PMC13174667; doi:10.1101/2025.11.13.688199)
Supplement: Supplement 2 [file media-2.xlsx]

## Sheet: Human 4-mer
Context	Methylation	Estimate_4mer	SE_4mer	Estimate_up1+down1	SE_up1+down1
ACGA	0	0.563735	0.00429126	0.519204	0.00230931
ACGA	1	3.0322	0.00748539	2.95935	0.00445716
ACGC	0	0.456415	0.00313868	0.482554	0.0020429
ACGC	1	3.32209	0.0096318	3.13165	0.00493302
ACGG	0	0.556111	0.00361009	0.560073	0.0021158
ACGG	1	3.2114	0.00810558	3.21474	0.00469472
ACGT	0	0.590106	0.00363714	0.588142	0.00227645
ACGT	1	2.61542	0.00514758	2.71768	0.00396108
CCGA	0	0.416329	0.0028986	0.45163	0.00193249
CCGA	1	2.59024	0.00641136	2.60133	0.00419695
CCGC	0	0.410593	0.00192245	0.41498	0.00147752
CCGC	1	2.77113	0.00723988	2.77364	0.00460553
CCGG	0	0.509359	0.00231136	0.492499	0.00160112
CCGG	1	2.86404	0.00701223	2.85673	0.0044033
CCGT	0	0.54142	0.00348712	0.520569	0.00201686
CCGT	1	2.36394	0.0053571	2.35967	0.0037922
GCGA	0	0.331821	0.00263894	0.326554	0.00182241
GCGA	1	2.53777	0.00707066	2.50307	0.00438035
GCGC	0	0.30308	0.0016658	0.289903	0.00131565
GCGC	1	2.72503	0.00871144	2.67537	0.00486084
GCGG	0	0.357145	0.00178926	0.367423	0.00142544
GCGG	1	2.71552	0.00700277	2.75846	0.00452478
GCGT	0	0.373847	0.00273475	0.395492	0.00189571
GCGT	1	2.24777	0.00560365	2.2614	0.00397715
TCGA	0	0.430078	0.00395843	0.422926	0.00221505
TCGA	1	2.07164	0.00505363	2.12172	0.00374523
TCGC	0	0.373045	0.00281095	0.386275	0.00189758
TCGC	1	2.18901	0.00596895	2.29402	0.00429782
TCGG	0	0.466059	0.0030808	0.463794	0.00195565
TCGG	1	2.40156	0.00584184	2.37712	0.00401341
TCGT	0	0.506692	0.0038791	0.491864	0.00223007
TCGT	1	1.94827	0.00435166	1.88006	0.00325177

## Sheet: Human 6-mer
Context	Methylation	Estimate_6mer	SE_6mer	Estimate_up21+down12	SE_up21+down12	Estimate_up2+up1+down1+down2	SE_up2+up1+down1+down2
AACGAA	0	0.621738	0.0152009	0.554032	0.00490263	0.554896	0.00290363
AACGAA	1	3.2517	0.0265936	3.03666	0.00890507	2.96511	0.00566431
AACGAC	0	0.594975	0.0186096	0.528181	0.00491233	0.527279	0.00287475
AACGAC	1	3.32644	0.0403622	3.08472	0.0104261	2.94021	0.00606365
AACGAG	0	0.591108	0.0159854	0.535295	0.00443068	0.516533	0.00278644
AACGAG	1	3.061	0.0279714	2.96721	0.00870805	2.87107	0.00567086
AACGAT	0	0.800407	0.0204215	0.645985	0.0056435	0.582847	0.00298059
AACGAT	1	2.97526	0.0276702	2.88545	0.00895554	2.84158	0.00566048
AACGCA	0	0.585752	0.01511	0.55981	0.00447583	0.519487	0.00277298
AACGCA	1	3.35634	0.0328511	3.18957	0.00955357	3.13869	0.00611282
AACGCC	0	0.477599	0.0130875	0.512758	0.00410428	0.491871	0.00264663
AACGCC	1	3.32765	0.039765	3.17561	0.00967379	3.1138	0.00630392
AACGCG	0	0.345269	0.0137171	0.481529	0.00420575	0.481125	0.00269795
AACGCG	1	2.91666	0.0720367	2.87514	0.0155857	3.04466	0.00654136
AACGCT	0	0.556581	0.014351	0.569698	0.00441105	0.547439	0.00278583
AACGCT	1	3.35984	0.0329722	3.185	0.0092499	3.01517	0.00598967
AACGGA	0	0.554626	0.0146808	0.588146	0.00451035	0.603573	0.00282732
AACGGA	1	3.40602	0.0342128	3.255	0.00968653	3.22536	0.00603093
AACGGC	0	0.585404	0.0168594	0.596682	0.00430082	0.575956	0.00274116
AACGGC	1	3.44719	0.0422812	3.29821	0.00989325	3.20047	0.00622704
AACGGG	0	0.558844	0.0146076	0.595418	0.0041997	0.56521	0.00270758
AACGGG	1	3.19735	0.033197	3.21607	0.00904606	3.13132	0.00596483
AACGGT	0	0.631888	0.0192664	0.643476	0.0050071	0.631524	0.00290895
AACGGT	1	3.37126	0.0381603	3.23006	0.00992718	3.10184	0.00600488
AACGTA	0	0.713455	0.0199844	0.69686	0.00640403	0.622574	0.00297144
AACGTA	1	2.84851	0.0231243	2.88534	0.00896656	2.72245	0.0054614
AACGTC	0	0.586782	0.0156512	0.608971	0.0047878	0.594957	0.00281959
AACGTC	1	2.54294	0.0231603	2.75877	0.00872947	2.69756	0.00565298
AACGTG	0	0.620493	0.0128439	0.609973	0.00452107	0.584211	0.00277707
AACGTG	1	2.53891	0.0173234	2.72566	0.0078871	2.62841	0.00524749
AACGTT	0	0.702274	0.0130608	0.632528	0.00479607	0.650525	0.00288338
AACGTT	1	2.44169	0.0178424	2.64724	0.00803664	2.59893	0.00525228
ACCGAA	0	0.456748	0.0154334	0.481765	0.00477453	0.493914	0.00275622
ACCGAA	1	2.54649	0.0240416	2.61446	0.0088603	2.5893	0.00560652
ACCGAC	0	0.463204	0.0165837	0.455914	0.00473269	0.466297	0.00264004
ACCGAC	1	2.66309	0.0342724	2.66251	0.0103394	2.56441	0.00584787
ACCGAG	0	0.411265	0.0112417	0.463028	0.00418895	0.455551	0.00254373
ACCGAG	1	2.51452	0.022041	2.545	0.00853398	2.49526	0.00543812
ACCGAT	0	0.552889	0.0225021	0.573718	0.00556172	0.521865	0.00284771
ACCGAT	1	2.41974	0.0270457	2.46325	0.00891524	2.46577	0.00560644
ACCGCA	0	0.537024	0.0143024	0.487543	0.00426675	0.458505	0.00254725
ACCGCA	1	2.79915	0.0284276	2.76737	0.0094373	2.76289	0.00596751
ACCGCC	0	0.444785	0.010117	0.440491	0.00383706	0.430889	0.00231165
ACCGCC	1	2.78112	0.0302785	2.75341	0.00950974	2.73799	0.00600542
ACCGCG	0	0.423085	0.0114613	0.409262	0.00393697	0.420143	0.00237038
ACCGCG	1	2.44382	0.0565762	2.45294	0.0154716	2.66885	0.00625299
ACCGCT	0	0.530791	0.0148699	0.497431	0.00421319	0.486457	0.0025729
ACCGCT	1	2.86174	0.0314614	2.7628	0.00916819	2.63936	0.00584494
ACCGGA	0	0.554594	0.0158666	0.515879	0.00431771	0.542591	0.00262871
ACCGGA	1	2.92908	0.0355509	2.83279	0.00964157	2.84955	0.00596202
ACCGGC	0	0.536272	0.0134582	0.524415	0.00406048	0.514974	0.00244343
ACCGGC	1	2.88348	0.034906	2.87601	0.00977757	2.82466	0.00600255
ACCGGG	0	0.553368	0.0126322	0.523151	0.00395663	0.504228	0.00240582
ACCGGG	1	2.89811	0.0310148	2.79386	0.00891843	2.75551	0.00572874
ACCGGT	0	0.568744	0.0214939	0.571209	0.00485257	0.570542	0.00272731
ACCGGT	1	2.90798	0.0405758	2.80786	0.0098871	2.72603	0.00593924
ACCGTA	0	0.660994	0.0255009	0.624593	0.00633693	0.561592	0.00291888
ACCGTA	1	2.46239	0.0261149	2.46314	0.00896335	2.34664	0.005506
ACCGTC	0	0.547508	0.0168399	0.536704	0.00462025	0.533975	0.00267964
ACCGTC	1	2.29789	0.0238584	2.33656	0.00862346	2.32175	0.00552506
ACCGTG	0	0.535147	0.0136296	0.537706	0.00435819	0.523229	0.00263499
ACCGTG	1	2.34541	0.0183722	2.30345	0.00777253	2.25261	0.00510795
ACCGTT	0	0.565995	0.0173645	0.560261	0.00473037	0.589543	0.00283975
ACCGTT	1	2.16791	0.0213792	2.22504	0.00803362	2.22312	0.00530264
AGCGAA	0	0.37308	0.0121646	0.338332	0.00401735	0.365271	0.00262379
AGCGAA	1	2.58085	0.0234138	2.40506	0.00795161	2.46087	0.00560888
AGCGAC	0	0.334761	0.0111447	0.312481	0.00393947	0.337654	0.0025029
AGCGAC	1	2.46382	0.0274747	2.45311	0.00952946	2.43598	0.00582957
AGCGAG	0	0.331861	0.00858904	0.319595	0.00328896	0.326908	0.00239089
AGCGAG	1	2.32672	0.0183094	2.3356	0.00755481	2.36683	0.00540913
AGCGAT	0	0.446345	0.01506	0.430285	0.004902	0.393222	0.00270349
AGCGAT	1	2.29891	0.0211344	2.25385	0.00792185	2.33735	0.00551802
AGCGCA	0	0.362872	0.00962547	0.34411	0.00338282	0.329862	0.00238805
AGCGCA	1	2.61661	0.0262424	2.55797	0.00862478	2.63446	0.0060168
AGCGCC	0	0.302178	0.00653738	0.297058	0.00279716	0.302246	0.00213663
AGCGCC	1	2.55872	0.0251832	2.54401	0.0086503	2.60957	0.00603455
AGCGCG	0	0.275705	0.00738121	0.265828	0.00292887	0.2915	0.00218889
AGCGCG	1	2.11895	0.0479361	2.24354	0.014983	2.54042	0.00627294
AGCGCT	0	0.363552	0.00887902	0.353997	0.00328296	0.357814	0.00239707
AGCGCT	1	2.5799	0.0233315	2.5534	0.00822883	2.51094	0.00580896
AGCGGA	0	0.382859	0.0101022	0.372446	0.00343595	0.413948	0.00245713
AGCGGA	1	2.66769	0.0264384	2.62339	0.00875121	2.72113	0.00588479
AGCGGC	0	0.368506	0.00780044	0.380982	0.00307627	0.386331	0.00225939
AGCGGC	1	2.61433	0.0250112	2.66661	0.00888062	2.69624	0.00590555
AGCGGG	0	0.398156	0.00790193	0.379717	0.0029557	0.375585	0.00220762
AGCGGG	1	2.59083	0.0211094	2.58446	0.00790781	2.62709	0.00561807
AGCGGT	0	0.446218	0.013327	0.427775	0.00407133	0.441899	0.00254508
AGCGGT	1	2.63721	0.027887	2.59846	0.0089891	2.5976	0.00577491
AGCGTA	0	0.50845	0.0214849	0.48116	0.00581351	0.432949	0.00278326
AGCGTA	1	2.2687	0.0235471	2.25374	0.00808694	2.21822	0.00550008
AGCGTC	0	0.358403	0.0101266	0.393271	0.00380234	0.405332	0.00253265
AGCGTC	1	2.00618	0.0184307	2.12716	0.00764702	2.19333	0.00549737
AGCGTG	0	0.391194	0.010387	0.394273	0.00352109	0.394586	0.0024755
AGCGTG	1	2.08895	0.0151389	2.09405	0.00670353	2.12418	0.00506806
AGCGTT	0	0.402646	0.0113919	0.416828	0.00394679	0.4609	0.00268378
AGCGTT	1	1.99306	0.0166617	2.01564	0.0069411	2.0947	0.00520028
ATCGAA	0	0.464378	0.01778	0.435213	0.00523677	0.457989	0.00292158
ATCGAA	1	2.00244	0.0176842	2.0509	0.0075806	2.10121	0.00519347
ATCGAC	0	0.419101	0.0203726	0.409362	0.00523149	0.430373	0.00285696
ATCGAC	1	1.9392	0.0238094	2.09896	0.00928619	2.07632	0.00554174
ATCGAG	0	0.44435	0.0167692	0.416476	0.0047643	0.419627	0.00277193
ATCGAG	1	1.9345	0.0182789	1.98145	0.00729494	2.00717	0.00515155
ATCGAT	0	0.554075	0.0211642	0.527166	0.00591658	0.485941	0.00296748
ATCGAT	1	1.88468	0.0173813	1.89969	0.00754097	1.97769	0.00510584
ATCGCA	0	0.45836	0.0166578	0.440991	0.0048098	0.422581	0.00276936
ATCGCA	1	2.09944	0.0207035	2.20381	0.0082979	2.2748	0.00567761
ATCGCC	0	0.388915	0.0135241	0.393939	0.00445275	0.394964	0.00260348
ATCGCC	1	2.10372	0.0225028	2.18985	0.00838047	2.24991	0.00580202
ATCGCG	0	0.29376	0.0152975	0.36271	0.00455197	0.384218	0.00265964
ATCGCG	1	1.95931	0.0560974	1.88939	0.0148621	2.18076	0.0060951
ATCGCT	0	0.458759	0.0152769	0.450879	0.00473735	0.450533	0.00274923
ATCGCT	1	2.06163	0.0188489	2.19924	0.00789735	2.15128	0.00546678
ATCGGA	0	0.504092	0.0185249	0.469327	0.00485185	0.506666	0.00280921
ATCGGA	1	2.29209	0.024712	2.26924	0.00848006	2.36147	0.00558099
ATCGGC	0	0.501045	0.0190534	0.477863	0.0046454	0.47905	0.00268429
ATCGGC	1	2.43403	0.0294955	2.31245	0.00867722	2.33658	0.00571022
ATCGGG	0	0.47925	0.01648	0.476599	0.00455087	0.468303	0.002654
ATCGGG	1	2.30121	0.0241669	2.23031	0.0076934	2.26743	0.0054632
ATCGGT	0	0.553845	0.0222841	0.524657	0.0053073	0.534618	0.00285961
ATCGGT	1	2.31399	0.0256435	2.2443	0.00870468	2.23795	0.00547491
ATCGTA	0	0.622268	0.0245751	0.578041	0.00666134	0.525668	0.00303451
ATCGTA	1	1.9527	0.0183517	1.89958	0.00765423	1.85856	0.00505716
ATCGTC	0	0.511788	0.0182377	0.490152	0.0051018	0.498051	0.00284997
ATCGTC	1	1.83397	0.0186661	1.77301	0.00731711	1.83367	0.00517295
ATCGTG	0	0.49211	0.0149414	0.491154	0.00486594	0.487305	0.0028117
ATCGTG	1	1.80847	0.0151665	1.7399	0.00635944	1.76452	0.00477245
ATCGTT	0	0.541835	0.0150596	0.513709	0.00513169	0.553619	0.00291721
ATCGTT	1	1.72755	0.0147134	1.66148	0.00650234	1.73504	0.00474081
CACGAA	0	0.518759	0.0146319	0.490252	0.00444851	0.510983	0.00281986
CACGAA	1	2.76524	0.0226181	2.7839	0.00802513	2.93514	0.00571686
CACGAC	0	0.460665	0.0154556	0.464401	0.00441215	0.483366	0.00274351
CACGAC	1	2.95946	0.0327682	2.83196	0.00962221	2.91024	0.00599011
CACGAG	0	0.497909	0.013005	0.471515	0.00385043	0.47262	0.00264884
CACGAG	1	2.68117	0.0219062	2.71445	0.00770983	2.8411	0.00559674
CACGAT	0	0.631495	0.0180082	0.582204	0.00524689	0.538935	0.00290176
CACGAT	1	2.64509	0.0235753	2.63269	0.00803331	2.81161	0.00566207
CACGCA	0	0.516948	0.0119802	0.496029	0.00388852	0.475575	0.00260143
CACGCA	1	3.06195	0.0245679	2.93681	0.00860388	3.10872	0.00602942
CACGCC	0	0.430363	0.00939707	0.448977	0.00343326	0.447958	0.00241348
CACGCC	1	3.15498	0.0294693	2.92285	0.0087128	3.08383	0.00610265
CACGCG	0	0.387266	0.0107059	0.417748	0.00354987	0.437212	0.00246751
CACGCG	1	2.77673	0.0505013	2.62239	0.014978	3.01469	0.00635166
CACGCT	0	0.521892	0.0127362	0.505917	0.00383018	0.503526	0.00261815
CACGCT	1	3.09855	0.0256706	2.93224	0.00827894	2.9852	0.00585521
CACGGA	0	0.537609	0.0118058	0.524365	0.00392313	0.55966	0.00264914
CACGGA	1	2.94082	0.0232554	3.00224	0.00874217	3.19539	0.00588371
CACGGC	0	0.564518	0.0121431	0.532901	0.00366512	0.532043	0.00250606
CACGGC	1	3.07205	0.0262291	3.04545	0.00891909	3.1705	0.00596134
CACGGG	0	0.537908	0.0109572	0.531637	0.00355217	0.521297	0.00246713
CACGGG	1	2.87501	0.0219528	2.96331	0.00799447	3.10135	0.00569139
CACGGT	0	0.608913	0.0150749	0.579695	0.00447995	0.587611	0.00273898
CACGGT	1	2.93061	0.0247664	2.9773	0.00898199	3.07187	0.00580728
CACGTA	0	0.689109	0.0202729	0.633079	0.00606598	0.578661	0.00289319
CACGTA	1	2.60882	0.0207733	2.63258	0.00805979	2.69248	0.00550008
CACGTC	0	0.594667	0.0145255	0.54519	0.00425927	0.551044	0.00268949
CACGTC	1	2.49952	0.0202642	2.50601	0.00770144	2.66759	0.00555839
CACGTG	0	0.537362	0.00947206	0.546192	0.00390787	0.540298	0.00264288
CACGTG	1	2.40152	0.0136347	2.4729	0.00669157	2.59844	0.00515044
CACGTT	0	0.628354	0.0129201	0.568748	0.00433748	0.606613	0.00280549
CACGTT	1	2.34438	0.0158269	2.39449	0.00695034	2.56896	0.00523741
CCCGAA	0	0.397907	0.0111559	0.450299	0.0039352	0.450001	0.00256244
CCCGAA	1	2.49907	0.0231513	2.59445	0.00817906	2.55933	0.00563988
CCCGAC	0	0.383527	0.00996	0.424448	0.003844	0.422384	0.00238356
CCCGAC	1	2.57547	0.0264136	2.64251	0.00965853	2.53444	0.00575224
CCCGAG	0	0.408638	0.00761947	0.431562	0.00315707	0.411638	0.0022741
CCCGAG	1	2.50956	0.0189382	2.525	0.00773699	2.46529	0.00533995
CCCGAT	0	0.482463	0.0166487	0.542251	0.00485432	0.477953	0.00266357
CCCGAT	1	2.43709	0.0261039	2.44324	0.00820946	2.4358	0.00558814
CCCGCA	0	0.469888	0.0085806	0.456076	0.00324542	0.414593	0.0022395
CCCGCA	1	2.63012	0.0224852	2.74736	0.00872781	2.73292	0.00586308
CCCGCC	0	0.381823	0.00475732	0.409024	0.00255476	0.386976	0.00190073
CCCGCC	1	2.72129	0.0201935	2.7334	0.00864193	2.70802	0.00577453
CCCGCG	0	0.37108	0.00633375	0.377795	0.00276087	0.37623	0.00196905
CCCGCG	1	2.39043	0.0435439	2.43294	0.0150109	2.63888	0.00603582
CCCGCT	0	0.494698	0.00894409	0.465964	0.00316167	0.442544	0.00227211
CCCGCT	1	2.79597	0.0237115	2.74279	0.00837636	2.60939	0.00568751
CCCGGA	0	0.510091	0.00888573	0.484412	0.00328679	0.498678	0.00232017
CCCGGA	1	2.79339	0.025352	2.81279	0.00888293	2.81958	0.00579385
CCCGGC	0	0.556089	0.0072063	0.492948	0.00289947	0.471061	0.00204586
CCCGGC	1	2.86391	0.02315	2.856	0.00894418	2.79469	0.00570694
CCCGGG	0	0.521523	0.00636737	0.491684	0.00275496	0.460315	0.00199815
CCCGGG	1	2.76939	0.0195555	2.77386	0.00800567	2.72554	0.00542295
CCCGGT	0	0.573967	0.0128496	0.539742	0.00396608	0.52663	0.00243456
CCCGGT	1	2.86394	0.0306472	2.78785	0.00916261	2.69606	0.00571992
CCCGTA	0	0.59274	0.0214995	0.593126	0.00574947	0.517679	0.00274041
CCCGTA	1	2.44822	0.0287952	2.44313	0.00833457	2.31667	0.00552424
CCCGTC	0	0.582232	0.0123925	0.505237	0.00371385	0.490062	0.00243158
CCCGTC	1	2.42773	0.0220745	2.31656	0.00783714	2.29178	0.00540768
CCCGTG	0	0.56853	0.0110817	0.506239	0.00340872	0.479316	0.00238006
CCCGTG	1	2.34144	0.0168859	2.28345	0.00693377	2.22263	0.00498588
CCCGTT	0	0.546973	0.0141535	0.528794	0.00387785	0.545631	0.00265893
CCCGTT	1	2.20879	0.0206307	2.20503	0.00722914	2.19315	0.00526679
CGCGAA	0	0.257469	0.0123782	0.266098	0.0038641	0.321358	0.00255491
CGCGAA	1	3.07268	0.097215	2.7386	0.017204	2.4309	0.00628172
CGCGAC	0	0.242393	0.0106499	0.240247	0.00376744	0.293741	0.00237696
CGCGAC	1	2.94643	0.0990957	2.78666	0.017963	2.40601	0.00636396
CGCGAG	0	0.244629	0.00787638	0.247361	0.00306126	0.282995	0.00225637
CGCGAG	1	2.69423	0.065705	2.66914	0.0170091	2.33686	0.00598549
CGCGAT	0	0.282847	0.0151761	0.358051	0.00478482	0.34931	0.00263968
CGCGAT	1	2.59864	0.0767313	2.58739	0.0171894	2.30738	0.00615379
CGCGCA	0	0.270429	0.00781213	0.271876	0.00312886	0.28595	0.0022144
CGCGCA	1	3.09267	0.0782314	2.89151	0.0174499	2.60449	0.00652624
CGCGCC	0	0.26939	0.00557109	0.224824	0.00245708	0.258333	0.00187299
CGCGCC	1	2.84108	0.0661424	2.87755	0.0174422	2.5796	0.00642816
CGCGCG	0	0.238422	0.00562506	0.193595	0.00255293	0.247587	0.00192966
CGCGCG	1	2.60763	0.0875184	2.57708	0.0210928	2.51045	0.00665631
CGCGCT	0	0.283901	0.00752316	0.281764	0.00302645	0.313901	0.00222767
CGCGCT	1	3.03943	0.075242	2.88694	0.0172791	2.48097	0.00628919
CGCGGA	0	0.297492	0.00811898	0.300212	0.0031875	0.370035	0.00227693
CGCGGA	1	2.79574	0.0680026	2.95694	0.0175152	2.69116	0.00634659
CGCGGC	0	0.300918	0.00587518	0.308748	0.00275927	0.342418	0.00199848
CGCGGC	1	2.87215	0.0573342	3.00015	0.0175118	2.66627	0.00624816
CGCGGG	0	0.30253	0.00572916	0.307484	0.0026294	0.331672	0.00193703
CGCGGG	1	2.7955	0.0523346	2.918	0.0170813	2.59712	0.00598147
CGCGGT	0	0.324212	0.00988688	0.355542	0.00385824	0.397987	0.00237491
CGCGGT	1	2.76767	0.0655868	2.932	0.0176116	2.56763	0.00619823
CGCGTA	0	0.33711	0.0212976	0.408926	0.00570188	0.389036	0.0027222
CGCGTA	1	2.76363	0.090714	2.58728	0.0172469	2.18825	0.00617069
CGCGTC	0	0.298205	0.00954736	0.321037	0.00360495	0.361419	0.00241253
CGCGTC	1	2.44237	0.0577486	2.4607	0.0170029	2.16336	0.00604675
CGCGTG	0	0.31957	0.00954266	0.322039	0.00330135	0.350673	0.00235021
CGCGTG	1	2.59783	0.0457321	2.42759	0.0165815	2.09421	0.00566379
CGCGTT	0	0.277243	0.0119938	0.344594	0.00379133	0.416988	0.00262342
CGCGTT	1	2.3948	0.0562108	2.34918	0.0167263	2.06472	0.00585572
CTCGAA	0	0.39864	0.0137029	0.434238	0.00432785	0.414077	0.00275035
CTCGAA	1	1.9442	0.0171473	2.07758	0.00741651	2.07124	0.00527509
CTCGAC	0	0.38131	0.014444	0.408387	0.00427862	0.38646	0.00263309
CTCGAC	1	1.96056	0.0226033	2.12563	0.00911555	2.04635	0.0054846
CTCGAG	0	0.398252	0.0113113	0.415501	0.00368171	0.375714	0.0025385
CTCGAG	1	2.01777	0.017318	2.00812	0.00704874	1.9772	0.00509507
CTCGAT	0	0.460387	0.0169923	0.52619	0.00515773	0.442028	0.00280187
CTCGAT	1	1.86835	0.0177767	1.92637	0.00740994	1.94772	0.00513264
CTCGCA	0	0.403336	0.0114055	0.440015	0.00374918	0.378668	0.00250113
CTCGCA	1	2.05288	0.0195979	2.23049	0.0081242	2.24483	0.00561061
CTCGCC	0	0.40866	0.00826061	0.392963	0.00322312	0.351052	0.00225977
CTCGCC	1	2.09952	0.0179195	2.21653	0.008087	2.21994	0.0056056
CTCGCG	0	0.33853	0.00942377	0.361734	0.00335458	0.340305	0.00232198
CTCGCG	1	1.95803	0.0460077	1.91606	0.0147133	2.15079	0.00591276
CTCGCT	0	0.432141	0.00997635	0.449903	0.00363453	0.40662	0.00248201
CTCGCT	1	2.07865	0.0163426	2.22592	0.00763811	2.12131	0.00534316
CTCGGA	0	0.473591	0.0108036	0.468351	0.00375724	0.462754	0.00253459
CTCGGA	1	2.27343	0.0199504	2.29591	0.00820994	2.3315	0.00544516
CTCGGC	0	0.503877	0.00931585	0.476887	0.00344244	0.435137	0.00234094
CTCGGC	1	2.33904	0.0195838	2.33913	0.00832811	2.30661	0.00544284
CTCGGG	0	0.476868	0.00838419	0.475623	0.00332606	0.424391	0.00230385
CTCGGG	1	2.29401	0.017025	2.25698	0.00731292	2.23746	0.00518804
CTCGGT	0	0.51361	0.0126962	0.523681	0.00432284	0.490705	0.00259338
CTCGGT	1	2.25622	0.0195316	2.27098	0.00841388	2.20798	0.00528176
CTCGTA	0	0.661702	0.0252826	0.577065	0.00601304	0.481755	0.0028736
CTCGTA	1	1.98093	0.020858	1.92626	0.00755965	1.82859	0.00512399
CTCGTC	0	0.664616	0.0172153	0.489176	0.00413748	0.454138	0.00262943
CTCGTC	1	1.97304	0.0189391	1.79968	0.00709081	1.8037	0.00509464
CTCGTG	0	0.546425	0.0134739	0.490178	0.00386153	0.443392	0.00258585
CTCGTG	1	1.88541	0.0146145	1.76657	0.00608781	1.73455	0.00469292
CTCGTT	0	0.564403	0.0149884	0.512733	0.00425002	0.509706	0.00275232
CTCGTT	1	1.85381	0.0154179	1.68816	0.00628886	1.70507	0.00475138
GACGAA	0	0.47455	0.0166381	0.45197	0.0046405	0.510514	0.00286085
GACGAA	1	3.42496	0.0397972	3.26133	0.010686	3.0108	0.00604332
GACGAC	0	0.425234	0.0162045	0.426119	0.00458847	0.482897	0.00278971
GACGAC	1	3.68077	0.0557851	3.30938	0.0119093	2.9859	0.00632492
GACGAG	0	0.474896	0.0143745	0.433233	0.00405804	0.472151	0.00268083
GACGAG	1	3.23059	0.0347957	3.19187	0.0104302	2.91676	0.00591852
GACGAT	0	0.631814	0.0215755	0.543923	0.00541588	0.538466	0.00292675
GACGAT	1	3.09745	0.0352695	3.11012	0.0106649	2.88727	0.00598229
GACGCA	0	0.474431	0.0131237	0.457748	0.00409556	0.475106	0.00266286
GACGCA	1	3.63071	0.0439043	3.41424	0.0111526	3.18438	0.00638458
GACGCC	0	0.429961	0.00983986	0.410696	0.00365009	0.447489	0.00248414
GACGCC	1	3.55735	0.0457829	3.40028	0.0112099	3.15949	0.00647575
GACGCG	0	0.328274	0.0101259	0.379467	0.00375732	0.436743	0.00251983
GACGCG	1	3.01708	0.0761586	3.09981	0.0165676	3.09035	0.00667973
GACGCT	0	0.467173	0.0121655	0.467636	0.00401851	0.503057	0.00266285
GACGCT	1	3.64959	0.0416467	3.40967	0.010867	3.06086	0.00621144
GACGGA	0	0.524226	0.0143778	0.486084	0.00414571	0.559191	0.00270013
GACGGA	1	3.45315	0.038527	3.47966	0.0112357	3.27105	0.00624095
GACGGC	0	0.51241	0.012792	0.49462	0.00388051	0.531574	0.00256434
GACGGC	1	3.59778	0.0451177	3.52288	0.0113882	3.24616	0.00633662
GACGGG	0	0.505288	0.0116022	0.493356	0.00377209	0.520828	0.0025094
GACGGG	1	3.41084	0.0351955	3.44073	0.0106472	3.17701	0.00604892
GACGGT	0	0.570667	0.0175163	0.541414	0.0046739	0.587143	0.00277263
GACGGT	1	3.45313	0.041755	3.45473	0.0114302	3.14753	0.00615998
GACGTA	0	0.635117	0.0255495	0.594798	0.00623184	0.578192	0.0029362
GACGTA	1	3.071	0.0370302	3.11001	0.0107596	2.76814	0.00585951
GACGTC	0	0.472961	0.0133705	0.506909	0.00442404	0.550575	0.00273985
GACGTC	1	2.77497	0.0300385	2.98343	0.0104498	2.74325	0.00593823
GACGTG	0	0.520902	0.0134367	0.507911	0.00419402	0.539829	0.00267826
GACGTG	1	2.80128	0.0232616	2.95032	0.00977054	2.6741	0.00552052
GACGTT	0	0.589701	0.0156915	0.530466	0.00455451	0.606144	0.00283446
GACGTT	1	2.73708	0.0252715	2.87191	0.0099189	2.64462	0.00560383
GCCGAA	0	0.367624	0.012882	0.413411	0.00401741	0.449532	0.00260478
GCCGAA	1	2.46233	0.027158	2.5095	0.00855124	2.63499	0.0058485
GCCGAC	0	0.366241	0.0114436	0.38756	0.00392578	0.421915	0.00243369
GCCGAC	1	2.53276	0.0313807	2.55756	0.00998953	2.6101	0.0059807
GCCGAG	0	0.358494	0.00764604	0.394674	0.00322988	0.411169	0.00230822
GCCGAG	1	2.44737	0.0203783	2.44005	0.00808938	2.54095	0.00554778
GCCGAT	0	0.464746	0.0182948	0.505363	0.00491219	0.477484	0.00268814
GCCGAT	1	2.3596	0.0282426	2.35829	0.00855306	2.51147	0.00578908
GCCGCA	0	0.430472	0.00942925	0.419188	0.00333537	0.414124	0.00230751
GCCGCA	1	2.60648	0.0257527	2.66241	0.00906784	2.80858	0.00611082
GCCGCC	0	0.388918	0.00600503	0.372136	0.00270332	0.386507	0.00198614
GCCGCC	1	2.61997	0.0241293	2.64845	0.00904808	2.78368	0.00604942
GCCGCG	0	0.35845	0.00649842	0.340907	0.00283054	0.375761	0.00203076
GCCGCG	1	2.37392	0.0452345	2.34799	0.015165	2.71454	0.00626607
GCCGCT	0	0.431997	0.00856474	0.429076	0.00322708	0.442075	0.00232044
GCCGCT	1	2.5769	0.0246463	2.65784	0.00873019	2.68505	0.00593326
GCCGGA	0	0.464687	0.0102837	0.447524	0.00339168	0.498209	0.00237524
GCCGGA	1	2.77572	0.0304502	2.72784	0.0092391	2.89524	0.006038
GCCGGC	0	0.465104	0.00754672	0.45606	0.00300831	0.470592	0.0021135
GCCGGC	1	2.70159	0.0257685	2.77105	0.00930443	2.87035	0.00597845
GCCGGG	0	0.481406	0.00671091	0.454796	0.00285016	0.459846	0.00204666
GCCGGG	1	2.7076	0.0212607	2.68891	0.00835474	2.8012	0.00567127
GCCGGT	0	0.52278	0.013221	0.502854	0.00403201	0.526161	0.0024695
GCCGGT	1	2.68348	0.0314849	2.7029	0.00947248	2.77172	0.00595784
GCCGTA	0	0.528216	0.021864	0.556238	0.00579518	0.51721	0.00278323
GCCGTA	1	2.38972	0.0298152	2.35818	0.00865594	2.39233	0.00575825
GCCGTC	0	0.506651	0.012513	0.468349	0.00378479	0.489593	0.00248432
GCCGTC	1	2.29821	0.0239421	2.23161	0.00821397	2.36744	0.00567161
GCCGTG	0	0.511585	0.011254	0.469351	0.00348333	0.478847	0.00241637
GCCGTG	1	2.28838	0.0175503	2.1985	0.00730376	2.2983	0.0052312
GCCGTT	0	0.473196	0.0143844	0.491906	0.00394792	0.545162	0.00268685
GCCGTT	1	2.13578	0.0220789	2.12008	0.00761273	2.26881	0.00550172
GGCGAA	0	0.333879	0.011297	0.330385	0.00381742	0.320889	0.00250089
GGCGAA	1	2.66934	0.0306385	2.53796	0.00872525	2.50656	0.00595074
GGCGAC	0	0.30542	0.00940731	0.304534	0.00371267	0.293272	0.0023237
GGCGAC	1	2.76456	0.0364311	2.58602	0.0101447	2.48167	0.00606095
GGCGAG	0	0.339381	0.00749128	0.311648	0.00300321	0.282526	0.00218076
GGCGAG	1	2.55191	0.0223182	2.46851	0.00828525	2.41252	0.00562525
GGCGAT	0	0.401507	0.0139013	0.422338	0.00473845	0.348841	0.00257052
GGCGAT	1	2.43385	0.0264582	2.38676	0.00867123	2.38304	0.00580602
GGCGCA	0	0.366234	0.00825014	0.336163	0.0030999	0.285481	0.00217277
GGCGCA	1	2.69247	0.0315245	2.69088	0.00930237	2.68015	0.00625402
GGCGCC	0	0.313519	0.0055003	0.28911	0.00243472	0.257864	0.00182982
GGCGCC	1	2.70926	0.0294563	2.67692	0.00928926	2.65526	0.00617463
GGCGCG	0	0.294925	0.00589288	0.257881	0.00256105	0.247118	0.00186509
GGCGCG	1	2.43215	0.0547351	2.37645	0.0153238	2.58611	0.00637915
GGCGCT	0	0.348507	0.00710106	0.34605	0.00297955	0.313432	0.00216625
GGCGCT	1	2.70461	0.0271294	2.6863	0.00890791	2.55663	0.00599703
GGCGGA	0	0.365117	0.00753995	0.364498	0.00312914	0.369566	0.00222512
GGCGGA	1	2.72382	0.0286669	2.7563	0.00937434	2.76682	0.00605991
GGCGGC	0	0.364507	0.00579494	0.373034	0.00271859	0.341949	0.00194511
GGCGGC	1	2.68963	0.0249753	2.79951	0.00943592	2.74193	0.00598053
GGCGGG	0	0.373722	0.00494665	0.37177	0.00252592	0.331203	0.00185915
GGCGGG	1	2.72404	0.0203442	2.71737	0.00847416	2.67278	0.00566458
GGCGGT	0	0.409769	0.00967036	0.419828	0.00381744	0.397518	0.00230644
GGCGGT	1	2.61466	0.0276325	2.73136	0.00957471	2.64329	0.00589499
GGCGTA	0	0.430863	0.0194403	0.473212	0.00567027	0.388567	0.0026749
GGCGTA	1	2.27511	0.0310841	2.38664	0.00886006	2.26391	0.00585426
GGCGTC	0	0.359767	0.00877861	0.385323	0.00355931	0.36095	0.00236384
GGCGTC	1	2.19528	0.0233753	2.26007	0.00840332	2.23902	0.00574821
GGCGTG	0	0.387681	0.00871104	0.386325	0.00324857	0.350204	0.00228162
GGCGTG	1	2.28053	0.0187604	2.22696	0.00754206	2.16987	0.00530467
GGCGTT	0	0.386083	0.0112703	0.408881	0.00374118	0.416519	0.00255729
GGCGTT	1	2.11703	0.0215956	2.14855	0.00779611	2.14039	0.00551125
GTCGAA	0	0.36398	0.0177684	0.361352	0.00470155	0.413608	0.00283814
GTCGAA	1	1.99946	0.0236215	2.0645	0.00837491	2.1469	0.00562826
GTCGAC	0	0.40527	0.0198413	0.335501	0.0046492	0.385991	0.00272883
GTCGAC	1	2.05216	0.0309583	2.11256	0.00989497	2.12201	0.0058494
GTCGAG	0	0.372142	0.0143494	0.342615	0.0041078	0.375245	0.00262148
GTCGAG	1	1.99244	0.0227338	1.99505	0.00804832	2.05286	0.00544762
GTCGAT	0	0.466636	0.021499	0.453305	0.00546497	0.441559	0.00287295
GTCGAT	1	1.86125	0.0228761	1.91329	0.00834394	2.02338	0.0054849
GTCGCA	0	0.345414	0.0139753	0.36713	0.00417045	0.378199	0.00261471
GTCGCA	1	2.15136	0.0269894	2.21741	0.00899598	2.32049	0.00599161
GTCGCC	0	0.341853	0.00992562	0.320078	0.0037025	0.350583	0.00238964
GTCGCC	1	2.08829	0.0259455	2.20345	0.00902214	2.2956	0.00601058
GTCGCG	0	0.264582	0.0111837	0.288848	0.00382337	0.339836	0.0024311
GTCGCG	1	1.86969	0.0583716	1.90299	0.0152189	2.22645	0.00626477
GTCGCT	0	0.352699	0.0113721	0.377017	0.00405994	0.406151	0.00257956
GTCGCT	1	2.06092	0.0224001	2.21284	0.00859284	2.19697	0.0057323
GTCGGA	0	0.417672	0.0147159	0.395466	0.00419947	0.462285	0.00263716
GTCGGA	1	2.30374	0.028722	2.28284	0.00911636	2.40716	0.00583031
GTCGGC	0	0.430578	0.0125398	0.404002	0.0039244	0.434668	0.00245626
GTCGGC	1	2.39725	0.0294243	2.32605	0.00924409	2.38227	0.00585245
GTCGGG	0	0.412675	0.0103636	0.402737	0.00380058	0.423922	0.00240329
GTCGGG	1	2.30952	0.022895	2.24391	0.00828592	2.31312	0.00557895
GTCGGT	0	0.44498	0.0160609	0.450795	0.00470595	0.490236	0.00267746
GTCGGT	1	2.22156	0.027332	2.2579	0.00930899	2.28364	0.00566827
GTCGTA	0	0.478568	0.0241786	0.50418	0.00626605	0.481286	0.00296074
GTCGTA	1	1.967	0.0251914	1.91318	0.00845712	1.90425	0.00550905
GTCGTC	0	0.435968	0.0158333	0.416291	0.00450251	0.453669	0.00272855
GTCGTC	1	1.9036	0.023683	1.78661	0.00807458	1.87936	0.0055076
GTCGTG	0	0.417664	0.0139919	0.417293	0.00425481	0.442923	0.00267069
GTCGTG	1	1.79732	0.0180087	1.7535	0.00720842	1.81021	0.00509745
GTCGTT	0	0.420751	0.0143462	0.439848	0.00459427	0.509237	0.00282779
GTCGTT	1	1.74829	0.0186086	1.67508	0.00737226	1.78073	0.00515359
TACGAA	0	0.644495	0.0240476	0.619951	0.00676976	0.567243	0.00306133
TACGAA	1	3.13168	0.0306553	3.16086	0.0103036	3.29178	0.0060924
TACGAC	0	0.544894	0.0280058	0.5941	0.00677587	0.539627	0.0030522
TACGAC	1	3.39208	0.0518682	3.20892	0.0116467	3.26688	0.00649841
TACGAG	0	0.652814	0.0259067	0.601214	0.00642939	0.52888	0.00295222
TACGAG	1	3.0668	0.0359692	3.0914	0.0101459	3.19774	0.00611177
TACGAT	0	0.80455	0.029947	0.711904	0.00730848	0.595195	0.00313768
TACGAT	1	3.01554	0.0317702	3.00965	0.0103089	3.16825	0.00606671
TACGCA	0	0.634556	0.0246387	0.625729	0.00646077	0.531835	0.00291331
TACGCA	1	3.70352	0.0469926	3.31377	0.0108597	3.46536	0.00651166
TACGCC	0	0.55821	0.0236755	0.578676	0.00621352	0.504218	0.00281314
TACGCC	1	3.51223	0.0585195	3.29981	0.0109908	3.44047	0.00672333
TACGCG	0	0.462588	0.0260668	0.547447	0.00627882	0.493472	0.00284387
TACGCG	1	3.33512	0.120331	2.99934	0.0164382	3.37132	0.00692724
TACGCT	0	0.700374	0.0272308	0.635616	0.00642402	0.559786	0.00292904
TACGCT	1	3.66123	0.0478479	3.3092	0.0106031	3.34184	0.00637514
TACGGA	0	0.678282	0.0231382	0.654065	0.00647198	0.61592	0.0029472
TACGGA	1	3.39407	0.0395416	3.3792	0.0109576	3.55203	0.00635443
TACGGC	0	0.631103	0.0249658	0.662601	0.00633225	0.588304	0.00288397
TACGGC	1	3.54014	0.0529949	3.42241	0.0111547	3.52714	0.00657352
TACGGG	0	0.65014	0.0231694	0.661336	0.00626616	0.577557	0.00283441
TACGGG	1	3.26352	0.0429151	3.34026	0.0104207	3.45799	0.0063046
TACGGT	0	0.758924	0.0284907	0.709394	0.0068157	0.643872	0.00302897
TACGGT	1	3.31489	0.0398907	3.35426	0.0111387	3.42851	0.00630842
TACGTA	0	0.820831	0.0287147	0.762778	0.00786724	0.634921	0.00309329
TACGTA	1	3.02263	0.0267697	3.00954	0.0102627	3.04912	0.00583203
TACGTC	0	0.646132	0.0255845	0.674889	0.00667892	0.607305	0.00296651
TACGTC	1	2.78172	0.0323696	2.88296	0.0101554	3.02423	0.00604734
TACGTG	0	0.652678	0.0194698	0.675891	0.00648277	0.596558	0.00290892
TACGTG	1	2.71389	0.0216835	2.84985	0.00940507	2.95508	0.0056466
TACGTT	0	0.74962	0.0204864	0.698447	0.00668122	0.662873	0.0030122
TACGTT	1	2.71308	0.021729	2.77144	0.00948947	2.9256	0.00561277
TCCGAA	0	0.488057	0.0149916	0.474464	0.00440182	0.506261	0.00275133
TCCGAA	1	2.89866	0.0294018	2.9221	0.0094228	2.91597	0.00588555
TCCGAC	0	0.459184	0.0158919	0.448613	0.0043564	0.478645	0.00265594
TCCGAC	1	3.14617	0.0440385	2.97016	0.0108173	2.89108	0.00615082
TCCGAG	0	0.482664	0.0111029	0.455727	0.00374629	0.467898	0.00254054
TCCGAG	1	2.95757	0.0280328	2.85265	0.00911389	2.82193	0.00573949
TCCGAT	0	0.604223	0.0211471	0.566416	0.00523235	0.534213	0.00284658
TCCGAT	1	2.91276	0.0340568	2.77089	0.00944891	2.79244	0.00586257
TCCGCA	0	0.471928	0.011573	0.480241	0.00382457	0.470853	0.00251374
TCCGCA	1	3.13029	0.0332784	3.07501	0.00995588	3.08955	0.00623057
TCCGCC	0	0.435372	0.00846674	0.433189	0.00332419	0.443236	0.00229897
TCCGCC	1	3.34908	0.0392162	3.06105	0.0100114	3.06466	0.00630098
TCCGCG	0	0.366171	0.00918894	0.40196	0.0034489	0.43249	0.00233662
TCCGCG	1	2.60569	0.0625192	2.76058	0.0157995	2.99552	0.00651696
TCCGCT	0	0.557352	0.01277	0.490129	0.00375068	0.498804	0.00254375
TCCGCT	1	3.30272	0.0367096	3.07044	0.00966772	2.96603	0.00609123
TCCGGA	0	0.518846	0.0122152	0.508577	0.0038646	0.554938	0.00257581
TCCGGA	1	3.11466	0.0336413	3.14044	0.0100795	3.17622	0.00614214
TCCGGC	0	0.553413	0.0115004	0.517113	0.00357799	0.527322	0.00240958
TCCGGC	1	3.22309	0.0382764	3.18365	0.0102394	3.15133	0.00621605
TCCGGG	0	0.522958	0.00909839	0.515849	0.00343377	0.516575	0.00235017
TCCGGG	1	3.07925	0.0290939	3.10151	0.00938822	3.08218	0.00592966
TCCGGT	0	0.609741	0.0169732	0.563907	0.00443994	0.58289	0.00268018
TCCGGT	1	3.17889	0.0403069	3.1155	0.0103225	3.0527	0.00609802
TCCGTA	0	0.667988	0.0226887	0.617291	0.00605374	0.573939	0.00287946
TCCGTA	1	2.67604	0.0279708	2.77078	0.00948782	2.67331	0.00571624
TCCGTC	0	0.580793	0.0152216	0.529402	0.00421406	0.546323	0.00265764
TCCGTC	1	2.6054	0.025881	2.64421	0.00914525	2.64842	0.00577184
TCCGTG	0	0.553642	0.011818	0.530404	0.00392149	0.535576	0.00259332
TCCGTG	1	2.48064	0.0185759	2.61109	0.00835925	2.57927	0.00534907
TCCGTT	0	0.5389	0.0141685	0.552959	0.00432707	0.601891	0.00280287
TCCGTT	1	2.4341	0.0216727	2.53268	0.00857121	2.54979	0.00549622
TGCGAA	0	0.413486	0.0147806	0.369372	0.00419508	0.377618	0.00269427
TGCGAA	1	2.7863	0.0295447	2.71896	0.00889122	2.78754	0.00598534
TGCGAC	0	0.367888	0.0145845	0.343521	0.00413722	0.350002	0.00259815
TGCGAC	1	2.75637	0.0368229	2.76702	0.0103381	2.76265	0.00622713
TGCGAG	0	0.392517	0.0113273	0.350635	0.00351466	0.339255	0.00247018
TGCGAG	1	2.58732	0.0256189	2.64951	0.00858404	2.6935	0.00581254
TGCGAT	0	0.497506	0.0176243	0.461325	0.00503918	0.40557	0.00277562
TGCGAT	1	2.57694	0.0264049	2.56775	0.00884587	2.66402	0.00587745
TGCGCA	0	0.367714	0.00950126	0.37515	0.00354138	0.34221	0.00243616
TGCGCA	1	3.14814	0.0367617	2.87187	0.00947302	2.96113	0.00636938
TGCGCC	0	0.352281	0.00806097	0.328098	0.00304032	0.314593	0.00221548
TGCGCC	1	2.91409	0.035201	2.85791	0.00953229	2.93624	0.0064196
TGCGCG	0	0.302681	0.00823217	0.296868	0.00314582	0.303847	0.00224366
TGCGCG	1	2.68156	0.0657372	2.55744	0.0154764	2.86709	0.00662412
TGCGCT	0	0.428058	0.01065	0.385037	0.00348215	0.370161	0.00244918
TGCGCT	1	3.02084	0.032297	2.8673	0.00912806	2.83761	0.0061516
TGCGGA	0	0.400547	0.0104065	0.403486	0.00360961	0.426295	0.0024827
TGCGGA	1	2.85424	0.0288232	2.9373	0.00954839	3.0478	0.00616192
TGCGGC	0	0.394179	0.00898352	0.412022	0.00329392	0.398679	0.00231133
TGCGGC	1	2.85821	0.0292019	2.98051	0.00968654	3.0229	0.00621631
TGCGGG	0	0.400898	0.00789029	0.410758	0.00315365	0.387932	0.00223843
TGCGGG	1	2.76136	0.0237536	2.89837	0.0088036	2.95376	0.00592143
TGCGGT	0	0.486009	0.0134527	0.458815	0.00420708	0.454247	0.00257376
TGCGGT	1	2.85427	0.0290172	2.91236	0.00973373	2.92427	0.00603483
TGCGTA	0	0.524842	0.0211654	0.5122	0.00590877	0.445296	0.00281419
TGCGTA	1	2.52069	0.0258568	2.56764	0.00893232	2.54489	0.00581107
TGCGTC	0	0.414354	0.0119368	0.424311	0.00397081	0.41768	0.00258815
TGCGTC	1	2.42339	0.0243704	2.44107	0.00858699	2.52	0.00584527
TGCGTG	0	0.441203	0.0105244	0.425313	0.0036745	0.406933	0.00251235
TGCGTG	1	2.42324	0.0175517	2.40795	0.00770456	2.45085	0.00541894
TGCGTT	0	0.457371	0.0126833	0.447868	0.00410087	0.473248	0.00271961
TGCGTT	1	2.38883	0.0202647	2.32954	0.00792371	2.42136	0.00550378
TTCGAA	0	0.491788	0.0157658	0.421667	0.00480361	0.470337	0.00292041
TTCGAA	1	2.52998	0.0215668	2.48631	0.0081023	2.42788	0.00547957
TTCGAC	0	0.452648	0.0204953	0.395816	0.00481883	0.44272	0.00287515
TTCGAC	1	2.52409	0.0313645	2.53436	0.00973995	2.40299	0.00584747
TTCGAG	0	0.465899	0.0150811	0.40293	0.00428998	0.431974	0.00277263
TTCGAG	1	2.39965	0.0218078	2.41685	0.00783958	2.33384	0.00545473
TTCGAT	0	0.57008	0.0204169	0.51362	0.00557112	0.498288	0.00296977
TTCGAT	1	2.33582	0.0212504	2.3351	0.0081016	2.30436	0.00537161
TTCGCA	0	0.427964	0.0150266	0.427445	0.00435441	0.434928	0.00274223
TTCGCA	1	2.59612	0.0270718	2.63922	0.00882055	2.60147	0.00594062
TTCGCC	0	0.381377	0.012348	0.380393	0.00394927	0.407312	0.00259609
TTCGCC	1	2.62618	0.0304067	2.62526	0.00890079	2.57658	0.00609489
TTCGCG	0	0.294744	0.0134087	0.349163	0.00405395	0.396565	0.00263342
TTCGCG	1	2.43759	0.072195	2.32479	0.0151496	2.50743	0.00635359
TTCGCT	0	0.434828	0.0133491	0.437332	0.0042655	0.46288	0.00272565
TTCGCT	1	2.61256	0.024064	2.63464	0.00842183	2.47795	0.00571598
TTCGGA	0	0.485161	0.0147725	0.455781	0.00437319	0.519014	0.00276341
TTCGGA	1	2.72025	0.0268915	2.70464	0.0089194	2.68814	0.00575974
TTCGGC	0	0.471991	0.0149202	0.464317	0.00414829	0.491397	0.0026573
TTCGGC	1	2.82103	0.0328311	2.74785	0.00913031	2.66325	0.00592135
TTCGGG	0	0.450362	0.0120438	0.463052	0.0040303	0.480651	0.00260751
TTCGGG	1	2.71638	0.0258205	2.66571	0.00817678	2.5941	0.00566003
TTCGGT	0	0.506959	0.016311	0.51111	0.00485857	0.546965	0.00281825
TTCGGT	1	2.71998	0.0262957	2.6797	0.00910543	2.56462	0.0056332
TTCGTA	0	0.538921	0.0206411	0.564495	0.00634402	0.538015	0.00299996
TTCGTA	1	2.32421	0.0204587	2.33499	0.00817057	2.18523	0.00527079
TTCGTC	0	0.487267	0.0165464	0.476606	0.00467606	0.510398	0.00283284
TTCGTC	1	2.16944	0.021717	2.20841	0.00789003	2.16034	0.00542165
TTCGTG	0	0.491654	0.0136884	0.477608	0.0044171	0.499652	0.00277631
TTCGTG	1	2.14541	0.0165054	2.1753	0.00696644	2.09119	0.00501445
TTCGTT	0	0.498748	0.0128289	0.500163	0.00470389	0.565966	0.0028848
TTCGTT	1	2.11704	0.0152732	2.09689	0.00704076	2.06171	0.00494091

## Sheet: Chimpanzee 4-mer
Context	Methylation	Estimate_4mer	SE_4mer	Estimate_up1+down1	SE_up1+down1
ACGA	0	0.0793605	0.00241739	0.0649091	0.00111877
ACGA	1	0.477795	0.00184562	0.464969	0.00109686
ACGC	0	0.0455077	0.00143491	0.0542772	0.000971652
ACGC	1	0.474397	0.00190718	0.454466	0.00112096
ACGG	0	0.0675775	0.00177535	0.0635339	0.000994401
ACGG	1	0.479477	0.00176357	0.472401	0.0010767
ACGT	0	0.0717513	0.00189387	0.0705765	0.00109897
ACGT	1	0.387886	0.00139111	0.412595	0.00098842
CCGA	0	0.046044	0.00135018	0.0498599	0.000858904
CCGA	1	0.346131	0.00156575	0.346748	0.0010228
CCGC	0	0.0360001	0.000781039	0.0392279	0.000613714
CCGC	1	0.330015	0.00150614	0.336244	0.00102421
CCGG	0	0.0518933	0.000967723	0.0484846	0.00065531
CCGG	1	0.35363	0.00150425	0.354179	0.000993553
CCGT	0	0.0630956	0.00166727	0.0555272	0.000894654
CCGT	1	0.298482	0.00135861	0.294373	0.000927287
GCGA	0	0.0288077	0.00103418	0.0302233	0.000785243
GCGA	1	0.33638	0.00166331	0.336198	0.00105406
GCGC	0	0.0225135	0.00056534	0.0195914	0.000461408
GCGC	1	0.336041	0.00179036	0.325695	0.00107594
GCGG	0	0.0263638	0.000597731	0.0288481	0.000522888
GCGG	1	0.337077	0.00147095	0.34363	0.00100459
GCGT	0	0.03218	0.00107394	0.0358907	0.000814225
GCGT	1	0.284021	0.00137364	0.283824	0.000955144
TCGA	0	0.0484564	0.0020434	0.0472512	0.00102367
TCGA	1	0.286624	0.00149148	0.297476	0.00100368
TCGC	0	0.0330359	0.0012133	0.0366192	0.000841064
TCGC	1	0.273701	0.00152236	0.286972	0.00102774
TCGG	0	0.0483135	0.00137303	0.0458759	0.000858261
TCGG	1	0.305	0.00146591	0.304907	0.000980136
TCGT	0	0.0534562	0.0019064	0.0529185	0.00102448
TCGT	1	0.260046	0.0013166	0.245101	0.00089984

## Sheet: Chimpanzee 6-mer
Context	Methylation	Estimate_6mer	SE_6mer	Estimate_up21+down12	SE_up21+down12	Estimate_up2+up1+down1+down2	SE_up2+up1+down1+down2
AACGAA	0	0.106968	0.00943952	0.0762051	0.00252877	0.0734662	0.0013699
AACGAA	1	0.539072	0.00640594	0.509124	0.00225813	0.478551	0.00138746
AACGAC	0	0.0849523	0.0103198	0.0663707	0.00238773	0.0692475	0.00134073
AACGAC	1	0.54551	0.00942426	0.505263	0.00260484	0.466394	0.00148847
AACGAG	0	0.087613	0.00844771	0.0685574	0.00219293	0.0683084	0.00130944
AACGAG	1	0.490628	0.00715151	0.480184	0.00221567	0.447836	0.00141159
AACGAT	0	0.092457	0.0109768	0.0751517	0.00276597	0.0750689	0.00139903
AACGAT	1	0.487179	0.00694823	0.478955	0.0022945	0.463306	0.00140912
AACGCA	0	0.0716758	0.00757991	0.0648122	0.00217194	0.0632936	0.0012855
AACGCA	1	0.511833	0.0066373	0.492617	0.00224491	0.465946	0.00142513
AACGCC	0	0.0460827	0.00563542	0.0604454	0.00203995	0.0590749	0.00122046
AACGCC	1	0.519165	0.00835137	0.482892	0.00229056	0.453789	0.00148207
AACGCG	0	0.02983	0.00532492	0.0568499	0.00204679	0.0581357	0.00123189
AACGCG	1	0.377673	0.0150992	0.401993	0.00337808	0.435231	0.001552
AACGCT	0	0.0568904	0.00693852	0.0665956	0.00215257	0.0648962	0.00128746
AACGCT	1	0.51201	0.00670764	0.492497	0.00220552	0.450701	0.00142049
AACGGA	0	0.0697501	0.00769688	0.0691191	0.00219587	0.0732166	0.00130087
AACGGA	1	0.52514	0.00702608	0.509804	0.00229282	0.489538	0.00141682
AACGGC	0	0.0713464	0.00784386	0.0694232	0.00209332	0.0689979	0.00124772
AACGGC	1	0.538026	0.00872329	0.506978	0.00232824	0.477381	0.00147279
AACGGG	0	0.0668284	0.00689321	0.0698262	0.00206554	0.0680588	0.00123671
AACGGG	1	0.503101	0.0075511	0.49068	0.00217211	0.458823	0.0014209
AACGGT	0	0.0711878	0.00945405	0.0746605	0.0023661	0.0748193	0.0013284
AACGGT	1	0.525165	0.00804542	0.506843	0.00236456	0.474293	0.00143484
AACGTA	0	0.100952	0.0114991	0.0872273	0.00320986	0.0794406	0.00138851
AACGTA	1	0.448164	0.00599305	0.463319	0.00225863	0.427027	0.00134416
AACGTC	0	0.0753223	0.0080212	0.0729357	0.00231014	0.0752219	0.00131278
AACGTC	1	0.39137	0.00670925	0.437997	0.00223643	0.41487	0.00140087
AACGTG	0	0.069593	0.00632499	0.0768479	0.00225916	0.0742828	0.00130331
AACGTG	1	0.37528	0.00489844	0.427798	0.00202223	0.396312	0.00131835
AACGTT	0	0.0982254	0.00718036	0.0773289	0.00240597	0.0810433	0.00135366
AACGTT	1	0.39532	0.00571325	0.438345	0.00212463	0.411782	0.00132985
ACCGAA	0	0.0407153	0.0067372	0.0589327	0.00228215	0.0589806	0.00122954
ACCGAA	1	0.350451	0.00580724	0.364717	0.00217117	0.360351	0.00136669
ACCGAC	0	0.0494885	0.00771466	0.0490983	0.00210395	0.0547619	0.00116586
ACCGAC	1	0.359151	0.00800667	0.360857	0.0025146	0.348194	0.00142484
ACCGAG	0	0.0502257	0.00525395	0.0512849	0.00186356	0.0538228	0.00112928
ACCGAG	1	0.327241	0.00541468	0.335777	0.00209089	0.329637	0.00134385
ACCGAT	0	0.0568111	0.0103913	0.0578792	0.00254621	0.0605833	0.00126367
ACCGAT	1	0.338075	0.00675756	0.334549	0.00220743	0.345106	0.00138358
ACCGCA	0	0.0538341	0.00628799	0.0475397	0.00185358	0.048808	0.00111292
ACCGCA	1	0.348334	0.00588459	0.348211	0.0021394	0.347746	0.0013821
ACCGCC	0	0.0405915	0.00414202	0.0431729	0.00168447	0.0445893	0.00100107
ACCGCC	1	0.323995	0.00612204	0.338486	0.00216941	0.335589	0.00139554
ACCGCG	0	0.0332875	0.00419971	0.0395774	0.00169101	0.0436502	0.00101445
ACCGCG	1	0.260466	0.0119763	0.257587	0.00329518	0.317032	0.00146916
ACCGCT	0	0.0451759	0.00616768	0.0493232	0.00183401	0.0504107	0.00111716
ACCGCT	1	0.359973	0.00639651	0.348091	0.00210502	0.332501	0.00137217
ACCGGA	0	0.0492529	0.0064338	0.0518466	0.00188503	0.0587311	0.00113668
ACCGGA	1	0.377103	0.00724188	0.365398	0.00220638	0.371338	0.00139561
ACCGGC	0	0.0549446	0.00550102	0.0521507	0.00175077	0.0545123	0.00104073
ACCGGC	1	0.370468	0.00741962	0.362572	0.00222292	0.359181	0.00140757
ACCGGG	0	0.0510378	0.00487417	0.0525538	0.00171834	0.0535732	0.001027
ACCGGG	1	0.352239	0.00641619	0.346274	0.0020575	0.340624	0.00135272
ACCGGT	0	0.0651147	0.00981094	0.0573881	0.00208814	0.0603337	0.00116998
ACCGGT	1	0.366432	0.00844378	0.362436	0.00228171	0.356093	0.00140889
ACCGTA	0	0.0880765	0.0128947	0.0699548	0.00303326	0.064955	0.00129411
ACCGTA	1	0.322191	0.00634096	0.318913	0.00217913	0.308827	0.0013422
ACCGTC	0	0.060868	0.00764469	0.0556633	0.00202462	0.0607363	0.00118181
ACCGTC	1	0.287947	0.00597372	0.29359	0.00212353	0.296671	0.0013524
ACCGTG	0	0.0739977	0.00688775	0.0595754	0.0019722	0.0597972	0.00117083
ACCGTG	1	0.285534	0.00468152	0.283392	0.00190136	0.278113	0.00126622
ACCGTT	0	0.0643532	0.00850154	0.0600564	0.00217936	0.0665577	0.0012584
ACCGTT	1	0.289863	0.00584969	0.293939	0.00202995	0.293582	0.00132254
AGCGAA	0	0.0461785	0.00632549	0.0422022	0.00196262	0.0392587	0.00117583
AGCGAA	1	0.346575	0.00548781	0.337915	0.0020065	0.343285	0.0013633
AGCGAC	0	0.0292601	0.00479099	0.0323678	0.00173403	0.03504	0.00110555
AGCGAC	1	0.33996	0.006749	0.334055	0.0023635	0.331129	0.00141881
AGCGAG	0	0.0350397	0.00390089	0.0345545	0.00144715	0.0341008	0.00106273
AGCGAG	1	0.293877	0.00457237	0.308975	0.00191077	0.312571	0.0013303
AGCGAT	0	0.0377897	0.00681963	0.0411488	0.00225351	0.0408613	0.00120402
AGCGAT	1	0.299877	0.00524044	0.307746	0.00202715	0.328041	0.00136186
AGCGCA	0	0.0354993	0.00425957	0.0308093	0.00142225	0.029086	0.00103291
AGCGCA	1	0.340935	0.00581633	0.321408	0.00197968	0.33068	0.0013874
AGCGCC	0	0.0273889	0.00266919	0.0264425	0.00118378	0.0248673	0.000907008
AGCGCC	1	0.316328	0.00566468	0.311683	0.00200125	0.318524	0.00139798
AGCGCG	0	0.0221053	0.00266045	0.022847	0.00118958	0.0239282	0.000916937
AGCGCG	1	0.256244	0.0116078	0.230784	0.00318849	0.299966	0.00146498
AGCGCT	0	0.0333379	0.00376389	0.0325927	0.00138335	0.0306887	0.00102877
AGCGCT	1	0.326625	0.00521003	0.321288	0.00191967	0.315436	0.00135911
AGCGGA	0	0.0354731	0.00436839	0.0351162	0.00146176	0.0390091	0.00106286
AGCGGA	1	0.337874	0.00569613	0.338595	0.00202726	0.354272	0.00136895
AGCGGC	0	0.0330779	0.00314073	0.0354202	0.00127516	0.0347904	0.000955497
AGCGGC	1	0.324982	0.00551838	0.335769	0.00203967	0.342116	0.00137829
AGCGGG	0	0.0366758	0.00318828	0.0358233	0.00123574	0.0338512	0.000935786
AGCGGG	1	0.313232	0.00467274	0.319471	0.00185362	0.323558	0.00131498
AGCGGT	0	0.0392485	0.00566253	0.0406576	0.00171108	0.0406118	0.00109018
AGCGGT	1	0.347657	0.00629913	0.335634	0.00210153	0.339028	0.00136416
AGCGTA	0	0.0513769	0.0102771	0.0532243	0.0028098	0.0452331	0.00123652
AGCGTA	1	0.289595	0.00567323	0.29211	0.00201784	0.291761	0.00133339
AGCGTC	0	0.0386826	0.00474294	0.0389328	0.00163618	0.0410143	0.00111497
AGCGTC	1	0.257095	0.00504563	0.266788	0.00194722	0.279605	0.00134071
AGCGTG	0	0.0422133	0.00489336	0.042845	0.00159033	0.0400752	0.0010993
AGCGTG	1	0.261039	0.00403799	0.256589	0.00170497	0.261047	0.0012461
AGCGTT	0	0.0397101	0.00537441	0.043326	0.00182818	0.0468357	0.00119157
AGCGTT	1	0.265682	0.00459804	0.267136	0.00183381	0.276517	0.00129428
ATCGAA	0	0.0607209	0.0104157	0.0547716	0.00266236	0.0561042	0.00134014
ATCGAA	1	0.272457	0.00518358	0.292321	0.0020335	0.306751	0.00133218
ATCGAC	0	0.0649517	0.0122062	0.0449372	0.00251861	0.0518855	0.00129442
ATCGAC	1	0.25337	0.00697289	0.288461	0.00240161	0.294595	0.00141202
ATCGAG	0	0.0501075	0.0086317	0.0471238	0.0023315	0.0509463	0.00126322
ATCGAG	1	0.257129	0.00546699	0.263381	0.00196817	0.276037	0.00133811
ATCGAT	0	0.0514904	0.0106645	0.0537181	0.00287482	0.0577068	0.00135617
ATCGAT	1	0.251701	0.00494292	0.262152	0.00204558	0.291507	0.00132899
ATCGCA	0	0.0450653	0.00790429	0.0433787	0.00230975	0.0459315	0.00124305
ATCGCA	1	0.26307	0.00530573	0.275814	0.00200943	0.294146	0.00136902
ATCGCC	0	0.0388849	0.0060999	0.0390119	0.00218151	0.0417128	0.00115793
ATCGCC	1	0.247017	0.00564722	0.26609	0.00204281	0.28199	0.00140298
ATCGCG	0	0.0204658	0.00564367	0.0354163	0.0021901	0.0407737	0.0011713
ATCGCG	1	0.213697	0.0133385	0.18519	0.00322157	0.263432	0.00148332
ATCGCT	0	0.0344083	0.00659962	0.0451621	0.00228719	0.0475342	0.00122995
ATCGCT	1	0.254569	0.00477396	0.275695	0.00195041	0.278902	0.00133863
ATCGGA	0	0.0404186	0.0081593	0.0476856	0.00233569	0.0558546	0.0012525
ATCGGA	1	0.299206	0.00617187	0.293002	0.00206995	0.317738	0.00136098
ATCGGC	0	0.0482412	0.008292	0.0479896	0.00223569	0.0516359	0.0011798
ATCGGC	1	0.296196	0.00699253	0.290176	0.00209795	0.305582	0.00139377
ATCGGG	0	0.0583317	0.00786171	0.0483927	0.00220821	0.0506967	0.00116948
ATCGGG	1	0.2821	0.00607464	0.273878	0.00192009	0.287024	0.00134616
ATCGGT	0	0.0656978	0.0114933	0.053227	0.00249414	0.0574572	0.00126638
ATCGGT	1	0.297075	0.00648967	0.29004	0.00213598	0.302493	0.00135447
ATCGTA	0	0.0559377	0.0116504	0.0657937	0.00330822	0.0620785	0.00137955
ATCGTA	1	0.260705	0.00527053	0.246516	0.00203001	0.255227	0.00130092
ATCGTC	0	0.0498676	0.00872614	0.0515022	0.00244154	0.0578598	0.00128731
ATCGTC	1	0.238836	0.00559931	0.221194	0.00198581	0.243071	0.00133292
ATCGTG	0	0.0488835	0.00736053	0.0554143	0.00239804	0.0569207	0.00127888
ATCGTG	1	0.232473	0.0045844	0.210996	0.00175554	0.224513	0.00125378
ATCGTT	0	0.0560005	0.00788684	0.0558954	0.00254585	0.0636812	0.00133047
ATCGTT	1	0.232566	0.00462676	0.221543	0.00185891	0.239983	0.001259
CACGAA	0	0.0674738	0.00773719	0.0670862	0.00221224	0.0636592	0.00129588
CACGAA	1	0.4344	0.00583251	0.422928	0.00201973	0.452844	0.00138686
CACGAC	0	0.0521118	0.00756587	0.0572518	0.00203094	0.0594405	0.00125052
CACGAC	1	0.43662	0.007744	0.419068	0.00238388	0.440687	0.00145631
CACGAG	0	0.0699276	0.0068045	0.0594385	0.00179442	0.0585014	0.00121636
CACGAG	1	0.406263	0.00596173	0.393988	0.00194701	0.42213	0.00137871
CACGAT	0	0.0661789	0.00906323	0.0660328	0.00247438	0.0652619	0.00132686
CACGAT	1	0.393868	0.00609763	0.39276	0.00204965	0.437599	0.00139841
CACGCA	0	0.0510187	0.00513802	0.0556933	0.00175896	0.0534866	0.00117273
CACGCA	1	0.412343	0.00494462	0.406422	0.00196706	0.440239	0.00138376
CACGCC	0	0.0398126	0.00383007	0.0513265	0.00158898	0.0492679	0.00108437
CACGCC	1	0.419555	0.0058293	0.396697	0.00201069	0.428082	0.00140972
CACGCG	0	0.0375551	0.00434816	0.047731	0.00159867	0.0483287	0.00109661
CACGCG	1	0.287756	0.00959807	0.315798	0.00318792	0.409525	0.00148406
CACGCT	0	0.0586412	0.00591324	0.0574767	0.00174042	0.0550892	0.00117513
CACGCT	1	0.415304	0.00525408	0.406302	0.00192747	0.424994	0.00136864
CACGGA	0	0.0677806	0.00574077	0.0600002	0.00178537	0.0634096	0.00118927
CACGGA	1	0.43106	0.00538439	0.423609	0.00202354	0.463831	0.00136589
CACGGC	0	0.0691927	0.00547623	0.0603042	0.00165569	0.0591909	0.00111466
CACGGC	1	0.441819	0.0057535	0.420783	0.00204562	0.451674	0.00139081
CACGGG	0	0.0754799	0.00534345	0.0607073	0.00162302	0.0582518	0.00110172
CACGGG	1	0.3971	0.00514818	0.404485	0.00187367	0.433117	0.00133684
CACGGT	0	0.070064	0.00702454	0.0655416	0.00199075	0.0650123	0.00121957
CACGGT	1	0.419991	0.00568005	0.420647	0.0020955	0.448586	0.00137427
CACGTA	0	0.0932603	0.0104301	0.0781083	0.00296782	0.0696336	0.00131833
CACGTA	1	0.36443	0.00518917	0.377124	0.00200895	0.40132	0.00133511
CACGTC	0	0.0731697	0.00681775	0.0638168	0.00193584	0.0654149	0.0012235
CACGTC	1	0.339285	0.00529979	0.351801	0.00195864	0.389164	0.00135836
CACGTG	0	0.0533833	0.00414705	0.067729	0.00185459	0.0644758	0.00121279
CACGTG	1	0.319865	0.00363779	0.341603	0.00170281	0.370606	0.00127424
CACGTT	0	0.0748191	0.0063085	0.06821	0.00207665	0.0712363	0.0012818
CACGTT	1	0.344358	0.00473568	0.35215	0.00184136	0.386075	0.00130991
CCCGAA	0	0.0432003	0.00495313	0.0558636	0.00189433	0.0491736	0.00109412
CCCGAA	1	0.331101	0.00567944	0.344445	0.00199951	0.334644	0.00136311
CCCGAC	0	0.0368759	0.00408357	0.0460292	0.00165487	0.0449549	0.00100405
CCCGAC	1	0.322283	0.0061984	0.340584	0.00234322	0.322488	0.00138829
CCCGAG	0	0.0446136	0.0032062	0.0482159	0.00134443	0.0440158	0.000960626
CCCGAG	1	0.316073	0.00467131	0.315505	0.00189185	0.30393	0.00130617
CCCGAT	0	0.068384	0.00831453	0.0548102	0.00220278	0.0507763	0.00113259
CCCGAT	1	0.31497	0.0065186	0.314276	0.00203363	0.3194	0.00136971
CCCGCA	0	0.0433279	0.00338992	0.0444707	0.00131866	0.039001	0.000918698
CCCGCA	1	0.307534	0.00481745	0.327938	0.00194495	0.322039	0.00133637
CCCGCC	0	0.0317196	0.00176587	0.0401039	0.00103793	0.0347823	0.000755727
CCCGCC	1	0.305295	0.00412374	0.318213	0.00193437	0.309883	0.00131537
CCCGCG	0	0.0294716	0.00218463	0.0365083	0.00106676	0.0338432	0.000772505
CCCGCG	1	0.270826	0.0096023	0.237314	0.00315862	0.291325	0.00139429
CCCGCT	0	0.0503127	0.00367312	0.0462541	0.00128575	0.0406037	0.000924158
CCCGCT	1	0.314644	0.00466659	0.327818	0.00188903	0.306795	0.00131535
CCCGGA	0	0.0534569	0.00362419	0.0487776	0.00135328	0.0489241	0.000946995
CCCGGA	1	0.339232	0.00542918	0.345125	0.00200383	0.345631	0.00134085
CCCGGC	0	0.0556926	0.00273756	0.0490816	0.00114795	0.0447053	0.000807122
CCCGGC	1	0.336245	0.00481509	0.342299	0.00199853	0.333475	0.00131848
CCCGGG	0	0.0552842	0.00246917	0.0494847	0.00109654	0.0437662	0.000788478
CCCGGG	1	0.333041	0.00429249	0.326001	0.00181545	0.314917	0.00126092
CCCGGT	0	0.0547612	0.00494639	0.054319	0.00162538	0.0505267	0.00098702
CCCGGT	1	0.339015	0.00630901	0.342164	0.0020871	0.330387	0.00134415
CCCGTA	0	0.0640454	0.00958302	0.0668857	0.00276255	0.055148	0.00116934
CCCGTA	1	0.308083	0.00687063	0.29864	0.00201871	0.28312	0.00133009
CCCGTC	0	0.0591916	0.00511432	0.0525942	0.00156046	0.0509293	0.0010261
CCCGTC	1	0.285186	0.00516314	0.273318	0.00192526	0.270964	0.00130521
CCCGTG	0	0.0788976	0.00530612	0.0565064	0.00150396	0.0499902	0.00101278
CCCGTG	1	0.288122	0.00436223	0.263119	0.00168695	0.252406	0.0012169
CCCGTT	0	0.0695604	0.00669356	0.0569874	0.0017659	0.0567507	0.00112996
CCCGTT	1	0.270291	0.00542094	0.273666	0.00183381	0.267876	0.00129936
CGCGAA	0	0.0190786	0.00321097	0.0295998	0.00177115	0.0294517	0.00103144
CGCGAA	1	0.385789	0.0132439	0.350065	0.00280376	0.317579	0.00147751
CGCGAC	0	0.0183657	0.00280651	0.0197654	0.00150669	0.025233	0.000931188
CGCGAC	1	0.35429	0.0139268	0.346204	0.00306149	0.305422	0.00149814
CGCGAG	0	0.0183916	0.00203232	0.0219521	0.00116132	0.0242938	0.000879162
CGCGAG	1	0.337561	0.0100439	0.321125	0.00272944	0.286865	0.00141565
CGCGAT	0	0.0157457	0.00350402	0.0285464	0.00209007	0.0310543	0.00106375
CGCGAT	1	0.33133	0.011905	0.319896	0.00281737	0.302334	0.00146653
CGCGCA	0	0.0195605	0.00195831	0.0182069	0.00110924	0.019279	0.000817504
CGCGCA	1	0.329851	0.00936653	0.333558	0.00275617	0.304974	0.00146109
CGCGCC	0	0.0178427	0.00128602	0.0138401	0.000762221	0.0150603	0.000622608
CGCGCC	1	0.331338	0.00904306	0.323833	0.0027637	0.292817	0.00143917
CGCGCG	0	0.0155867	0.00125018	0.0102446	0.000742378	0.0141212	0.00063593
CGCGCG	1	0.169992	0.00866601	0.242934	0.00363846	0.27426	0.00150532
CGCGCT	0	0.019679	0.00178745	0.0199904	0.00106097	0.0208817	0.000812637
CGCGCT	1	0.351542	0.00977679	0.333438	0.00272221	0.289729	0.00142432
CGCGGA	0	0.019991	0.00195132	0.0225138	0.00115941	0.0292021	0.000854649
CGCGGA	1	0.358797	0.00988278	0.350745	0.00279284	0.328566	0.00143471
CGCGGC	0	0.0215269	0.00138183	0.0228179	0.000899812	0.0249834	0.000690855
CGCGGC	1	0.345776	0.00829159	0.347919	0.00278243	0.316409	0.00141103
CGCGGG	0	0.0208564	0.0013147	0.0232209	0.000845101	0.0240442	0.000662313
CGCGGG	1	0.318821	0.00735129	0.331621	0.00265948	0.297851	0.00135036
CGCGGT	0	0.0230534	0.00249817	0.0280552	0.0014619	0.0308047	0.000888728
CGCGGT	1	0.347183	0.00968749	0.347784	0.00283927	0.313321	0.00142017
CGCGTA	0	0.0253709	0.00576943	0.040622	0.00267844	0.0354261	0.00110346
CGCGTA	1	0.327066	0.0125962	0.30426	0.00280565	0.266055	0.00144214
CGCGTC	0	0.0210408	0.00236463	0.0263305	0.0013877	0.0312073	0.00094623
CGCGTC	1	0.279965	0.00883218	0.278937	0.00273628	0.253898	0.00141645
CGCGTG	0	0.0219073	0.00238621	0.0302426	0.00133292	0.0302682	0.000926995
CGCGTG	1	0.264994	0.00633105	0.268739	0.00256271	0.235341	0.00132835
CGCGTT	0	0.022949	0.00331435	0.0307236	0.00162228	0.0370287	0.00105313
CGCGTT	1	0.293922	0.00921538	0.279286	0.00267084	0.25081	0.00139593
CTCGAA	0	0.0406459	0.00646512	0.0537226	0.00206814	0.0462972	0.00121668
CTCGAA	1	0.257788	0.00508557	0.289451	0.00197085	0.281045	0.00134218
CTCGAC	0	0.0409489	0.00663789	0.0438882	0.00186256	0.0420785	0.0011504
CTCGAC	1	0.259384	0.00665746	0.285591	0.00233888	0.268888	0.00138834
CTCGAG	0	0.0475173	0.00514667	0.0460748	0.00159405	0.0411393	0.00111457
CTCGAG	1	0.254422	0.00508803	0.260511	0.00188672	0.25033	0.00131423
CTCGAT	0	0.0420172	0.00797476	0.0526691	0.00234765	0.0478998	0.00123456
CTCGAT	1	0.251095	0.00538884	0.259282	0.00199538	0.2658	0.00132836
CTCGCA	0	0.0365994	0.00470573	0.0423296	0.00156824	0.0361245	0.0010722
CTCGCA	1	0.255232	0.00513125	0.272944	0.00193658	0.26844	0.00133658
CTCGCC	0	0.0302878	0.00294828	0.0379628	0.00135426	0.0319058	0.000953313
CTCGCC	1	0.253145	0.00458736	0.263219	0.00194007	0.256283	0.00133699
CTCGCG	0	0.0280696	0.00353271	0.0343673	0.00136925	0.0309667	0.000968823
CTCGCG	1	0.209826	0.0108838	0.18232	0.00316051	0.237725	0.0014221
CTCGCT	0	0.0467165	0.00436055	0.0441131	0.0015241	0.0377272	0.00105727
CTCGCT	1	0.251907	0.00427932	0.272824	0.00185973	0.253195	0.00129451
CTCGGA	0	0.045859	0.00442774	0.0466365	0.00158563	0.0460476	0.00108284
CTCGGA	1	0.274451	0.00495652	0.290132	0.00197655	0.292031	0.00131869
CTCGGC	0	0.0464999	0.00347686	0.0469406	0.00142054	0.0418289	0.000979417
CTCGGC	1	0.278457	0.00483963	0.287306	0.00198554	0.279875	0.00131766
CTCGGG	0	0.0564626	0.00359365	0.0473437	0.00138361	0.0408897	0.000966272
CTCGGG	1	0.280671	0.00441245	0.271007	0.00180071	0.261317	0.00126836
CTCGGT	0	0.0523448	0.0053631	0.052178	0.00180917	0.0476502	0.00109913
CTCGGT	1	0.274669	0.004981	0.28717	0.00203982	0.276787	0.0013011
CTCGTA	0	0.0623982	0.01117	0.0647447	0.00287886	0.0522715	0.00126287
CTCGTA	1	0.257557	0.00604119	0.243646	0.00198283	0.229521	0.00130252
CTCGTC	0	0.05349	0.00632755	0.0504532	0.00176555	0.0480528	0.00114561
CTCGTC	1	0.256931	0.00550179	0.218324	0.00190638	0.217364	0.00129915
CTCGTG	0	0.0615393	0.00598787	0.0543653	0.00171365	0.0471137	0.00113553
CTCGTG	1	0.238066	0.00449781	0.208125	0.0016664	0.198806	0.00121903
CTCGTT	0	0.0698942	0.00714946	0.0548463	0.00193656	0.0538742	0.0012093
CTCGTT	1	0.235824	0.00491439	0.218673	0.00179074	0.214276	0.00124933
GACGAA	0	0.0759084	0.00982593	0.0588803	0.00227261	0.0648297	0.0013175
GACGAA	1	0.544119	0.00847094	0.501754	0.00244193	0.468572	0.00146008
GACGAC	0	0.0511829	0.0080031	0.0490459	0.00208501	0.0606109	0.00127226
GACGAC	1	0.531277	0.0103409	0.497894	0.00274365	0.456416	0.00153357
GACGAG	0	0.0656305	0.00714805	0.0512326	0.00185738	0.0596718	0.00123323
GACGAG	1	0.46026	0.00752663	0.472814	0.00237486	0.437858	0.00144857
GACGAT	0	0.090901	0.0120501	0.0578269	0.00252683	0.0664323	0.00134182
GACGAT	1	0.461997	0.00814991	0.471585	0.00246111	0.453327	0.00146817
GACGCA	0	0.0449495	0.00569907	0.0474874	0.00182891	0.054657	0.00120537
GACGCA	1	0.498772	0.00759696	0.485247	0.00240839	0.455967	0.00147326
GACGCC	0	0.0345751	0.00378279	0.0431206	0.00165732	0.0504383	0.00111885
GACGCC	1	0.509759	0.00856027	0.475522	0.00243738	0.443811	0.00150518
GACGCG	0	0.0265224	0.00371658	0.0395251	0.00166455	0.0494992	0.00112472
GACGCG	1	0.361046	0.0143579	0.394623	0.00347448	0.425253	0.00156435
GACGCT	0	0.0543513	0.00586458	0.0492708	0.00180078	0.0562597	0.00120082
GACGCT	1	0.508816	0.00747526	0.485127	0.00236538	0.440722	0.00145617
GACGGA	0	0.0513009	0.00626855	0.0517943	0.00185892	0.0645801	0.00121615
GACGGA	1	0.510033	0.00743527	0.502435	0.00244293	0.479559	0.00144918
GACGGC	0	0.0517442	0.00536886	0.0520984	0.00172602	0.0603613	0.00114257
GACGGC	1	0.515339	0.00837385	0.499609	0.00246842	0.467402	0.00148032
GACGGG	0	0.0528049	0.00498639	0.0525014	0.00169345	0.0594222	0.00112394
GACGGG	1	0.472813	0.00683098	0.48331	0.00231726	0.448845	0.00141798
GACGGT	0	0.0672061	0.00806238	0.0573357	0.00205353	0.0661827	0.00123912
GACGGT	1	0.507762	0.00821031	0.499473	0.00250693	0.464314	0.00145417
GACGTA	0	0.0923468	0.0139041	0.0699025	0.00302389	0.070804	0.00134159
GACGTA	1	0.443203	0.00812936	0.455949	0.00244731	0.417048	0.00142035
GACGTC	0	0.0505239	0.00587575	0.0556109	0.00198702	0.0665853	0.00124787
GACGTC	1	0.400156	0.00753213	0.430627	0.00239746	0.404892	0.00145003
GACGTG	0	0.0564233	0.00617495	0.0595231	0.0019521	0.0656462	0.00123189
GACGTG	1	0.379039	0.00550361	0.420428	0.00219902	0.386334	0.00135928
GACGTT	0	0.0698466	0.00783674	0.0600041	0.00214955	0.0724067	0.00129935
GACGTT	1	0.418408	0.0069049	0.430976	0.00230281	0.401804	0.00139365
GCCGAA	0	0.05003	0.00639948	0.0492957	0.00191924	0.0503441	0.00111998
GCCGAA	1	0.316876	0.0065174	0.335	0.00210393	0.350372	0.00140991
GCCGAC	0	0.0399837	0.00514049	0.0394613	0.0016827	0.0461253	0.00103136
GCCGAC	1	0.327422	0.00767235	0.33114	0.00243934	0.338216	0.00144211
GCCGAG	0	0.0329426	0.00305962	0.041648	0.00136897	0.0451862	0.000982282
GCCGAG	1	0.31262	0.00504795	0.30606	0.00199225	0.319658	0.00135089
GCCGAT	0	0.0512213	0.00821076	0.0482423	0.00221989	0.0519467	0.00115041
GCCGAT	1	0.310025	0.00710984	0.304832	0.00213119	0.335128	0.00141331
GCCGCA	0	0.0359381	0.00358076	0.0379028	0.00134811	0.0401714	0.000960409
GCCGCA	1	0.293579	0.00537176	0.318494	0.00205028	0.337767	0.00140105
GCCGCC	0	0.0327578	0.00217956	0.033536	0.00108129	0.0359527	0.000804883
GCCGCC	1	0.292471	0.00506518	0.308769	0.00205803	0.325611	0.00138917
GCCGCG	0	0.0260213	0.00213531	0.0299405	0.00108851	0.0350136	0.000812378
GCCGCG	1	0.255499	0.00984678	0.22787	0.00321434	0.307053	0.00145264
GCCGCT	0	0.0394645	0.0034005	0.0396862	0.00130612	0.0417741	0.000957009
GCCGCT	1	0.308806	0.00539974	0.318374	0.00200068	0.322523	0.00137794
GCCGGA	0	0.0445043	0.00414182	0.0422097	0.00138975	0.0500945	0.000980918
GCCGGA	1	0.334212	0.00642131	0.335681	0.00211148	0.361359	0.00139775
GCCGGC	0	0.0414369	0.0027973	0.0425137	0.00118514	0.0458758	0.000845684
GCCGGC	1	0.31021	0.00553324	0.332855	0.00210983	0.349203	0.00138447
GCCGGG	0	0.04733	0.00252969	0.0429168	0.00112733	0.0449366	0.000819703
GCCGGG	1	0.31371	0.00457662	0.316557	0.00192127	0.330645	0.00131712
GCCGGT	0	0.0565926	0.00555877	0.0477511	0.00164732	0.0516971	0.00101145
GCCGGT	1	0.33259	0.00700512	0.332719	0.00218289	0.346115	0.00139789
GCCGTA	0	0.037084	0.00828588	0.0603178	0.0027757	0.0563184	0.00119583
GCCGTA	1	0.311239	0.0071388	0.289196	0.0021121	0.298849	0.00138758
GCCGTC	0	0.0544882	0.00527167	0.0460263	0.00158088	0.0520997	0.00105539
GCCGTC	1	0.274573	0.00587428	0.263873	0.00203319	0.286692	0.00137199
GCCGTG	0	0.0615775	0.00513525	0.0499385	0.0015264	0.0511606	0.00103594
GCCGTG	1	0.27197	0.00442864	0.253675	0.00179467	0.268134	0.00127521
GCCGTT	0	0.0478688	0.00623697	0.0504195	0.00178579	0.0579211	0.00115016
GCCGTT	1	0.276903	0.00597501	0.264222	0.00194136	0.283604	0.00135503
GGCGAA	0	0.0351179	0.00519169	0.0364836	0.00183703	0.0306221	0.00107357
GGCGAA	1	0.369241	0.00701415	0.342196	0.00211997	0.333307	0.00142979
GGCGAC	0	0.0346121	0.00424151	0.0266492	0.00157914	0.0264034	0.000976796
GGCGAC	1	0.350201	0.0079967	0.338335	0.00245365	0.32115	0.00145885
GGCGAG	0	0.0256049	0.00271318	0.0288359	0.00125536	0.0254643	0.000920014
GGCGAG	1	0.315011	0.00515003	0.313256	0.00201194	0.302593	0.00136176
GGCGAT	0	0.0398249	0.00625462	0.0354302	0.0021439	0.0322248	0.00109711
GGCGAT	1	0.312384	0.00638745	0.312027	0.00213608	0.318062	0.00141545
GGCGCA	0	0.0227872	0.00280993	0.0250907	0.00122567	0.0204495	0.000882109
GGCGCA	1	0.331956	0.00663976	0.325689	0.0020854	0.320702	0.00142945
GGCGCC	0	0.0260913	0.00205674	0.0207239	0.000930797	0.0162307	0.000704115
GGCGCC	1	0.323726	0.00617021	0.315964	0.00209555	0.308545	0.00141503
GGCGCG	0	0.0217743	0.0020126	0.0171284	0.00093032	0.0152916	0.000706417
GGCGCG	1	0.240339	0.0106435	0.235065	0.00323672	0.289988	0.00147092
GGCGCT	0	0.0309596	0.00278522	0.0268741	0.00117433	0.0220521	0.000868103
GGCGCT	1	0.337248	0.00584866	0.325569	0.00202202	0.305457	0.0013888
GGCGGA	0	0.0293954	0.00294847	0.0293976	0.00126284	0.0303725	0.000909533
GGCGGA	1	0.322539	0.00590037	0.342876	0.00211997	0.344294	0.00139489
GGCGGC	0	0.0256884	0.00194524	0.0297017	0.00103324	0.0261538	0.000756599
GGCGGC	1	0.336339	0.00542851	0.34005	0.00211588	0.332137	0.00137872
GGCGGG	0	0.0257273	0.00162628	0.0301047	0.000963456	0.0252147	0.000721318
GGCGGG	1	0.30761	0.00407468	0.323752	0.00191811	0.31358	0.00130378
GGCGGT	0	0.0254215	0.00332267	0.034939	0.001544	0.0319752	0.000932783
GGCGGT	1	0.32744	0.00606012	0.339914	0.00218339	0.329049	0.00137686
GGCGTA	0	0.0392942	0.00859686	0.0475058	0.00272266	0.0365965	0.00114529
GGCGTA	1	0.304928	0.00781634	0.296391	0.00213739	0.281783	0.00140267
GGCGTC	0	0.0293622	0.00343536	0.0332142	0.00147253	0.0323778	0.000993855
GGCGTC	1	0.262156	0.00580276	0.271068	0.00205419	0.269626	0.00138441
GGCGTG	0	0.0374212	0.00365388	0.0371264	0.00141745	0.0314386	0.000968605
GGCGTG	1	0.269818	0.00457986	0.26087	0.00182312	0.251069	0.00128114
GGCGTT	0	0.0289329	0.00442732	0.0376074	0.00169367	0.0381991	0.00108929
GGCGTT	1	0.275536	0.00576337	0.271417	0.00195796	0.266538	0.00135199
GTCGAA	0	0.0551202	0.010285	0.0448257	0.00225388	0.0474676	0.0012608
GTCGAA	1	0.265488	0.00691224	0.287477	0.00223941	0.296773	0.00141805
GTCGAC	0	0.0339291	0.00859763	0.0349913	0.00206539	0.0432489	0.00119626
GTCGAC	1	0.265762	0.00865982	0.283617	0.00256694	0.284616	0.00146951
GTCGAG	0	0.0466566	0.00696758	0.037178	0.00182491	0.0423097	0.00115601
GTCGAG	1	0.26843	0.00683004	0.258537	0.00216468	0.266058	0.00138769
GTCGAT	0	0.0346778	0.00943996	0.0437723	0.00250728	0.0490702	0.00127155
GTCGAT	1	0.253426	0.0065887	0.257308	0.00225205	0.281528	0.00140196
GTCGCA	0	0.0355852	0.00652225	0.0334328	0.00180388	0.0372949	0.00113138
GTCGCA	1	0.25524	0.00665265	0.27097	0.0022074	0.284168	0.00142938
GTCGCC	0	0.0334334	0.00420295	0.029066	0.00161779	0.0330762	0.0010186
GTCGCC	1	0.246757	0.00657645	0.261245	0.00222536	0.272011	0.00143763
GTCGCG	0	0.0144276	0.00347276	0.0254705	0.00162991	0.0321371	0.00102657
GTCGCG	1	0.187536	0.0138606	0.180346	0.00333689	0.253453	0.00150603
GTCGCT	0	0.0292577	0.00472316	0.0352162	0.00176223	0.0388976	0.00110979
GTCGCT	1	0.248784	0.0057536	0.27085	0.00214798	0.268923	0.00138708
GTCGGA	0	0.0382737	0.00634665	0.0377397	0.0018284	0.047218	0.00113577
GTCGGA	1	0.281569	0.00708152	0.288158	0.00225338	0.30776	0.00140514
GTCGGC	0	0.047862	0.00551023	0.0380437	0.00168681	0.0429993	0.00103683
GTCGGC	1	0.280289	0.00702322	0.285331	0.00226443	0.295603	0.00141218
GTCGGG	0	0.0379153	0.00411102	0.0384468	0.00164558	0.0420601	0.0010178
GTCGGG	1	0.267146	0.00554376	0.269033	0.00208985	0.277045	0.00135398
GTCGGT	0	0.0349346	0.00642947	0.0432811	0.00202131	0.0488206	0.00114409
GTCGGT	1	0.279817	0.00693417	0.285196	0.00230857	0.292515	0.00138559
GTCGTA	0	0.0407533	0.0111597	0.0558478	0.00300693	0.053442	0.00130747
GTCGTA	1	0.252067	0.00697587	0.241672	0.00223958	0.245249	0.00139012
GTCGTC	0	0.0469286	0.00742372	0.0415563	0.00197098	0.0492232	0.0011939
GTCGTC	1	0.236365	0.00681907	0.21635	0.00218103	0.233092	0.00139507
GTCGTG	0	0.0501883	0.00687915	0.0454685	0.00192553	0.0482841	0.00117852
GTCGTG	1	0.228489	0.00555683	0.206151	0.00197275	0.214535	0.00130804
GTCGTT	0	0.0331764	0.00629193	0.0459495	0.00212019	0.0550446	0.0012492
GTCGTT	1	0.23443	0.00575412	0.216699	0.00207511	0.230004	0.00133725
TACGAA	0	0.119283	0.0151063	0.0912876	0.003608	0.073538	0.00143092
TACGAA	1	0.500213	0.00716598	0.5094	0.00242501	0.522562	0.00144022
TACGAC	0	0.106041	0.0177725	0.0814532	0.00351231	0.0693193	0.00140994
TACGAC	1	0.529641	0.0109991	0.50554	0.00275089	0.510406	0.00154537
TACGAG	0	0.091926	0.0135862	0.0836399	0.00338279	0.0683802	0.0013744
TACGAG	1	0.473409	0.00845475	0.48046	0.00238721	0.491848	0.00146743
TACGAT	0	0.102394	0.0163169	0.0902342	0.00377102	0.0751407	0.0014595
TACGAT	1	0.474195	0.0074772	0.479231	0.00244998	0.507318	0.00145666
TACGCA	0	0.0570811	0.0106843	0.0798947	0.00336828	0.0633654	0.00134192
TACGCA	1	0.539095	0.00778453	0.492893	0.00240898	0.509957	0.00147387
TACGCC	0	0.0595151	0.0112072	0.0755279	0.00328756	0.0591466	0.00128735
TACGCC	1	0.560153	0.0112291	0.483168	0.00245798	0.497801	0.00153664
TACGCG	0	0.0449081	0.0108593	0.0719324	0.00329056	0.0582075	0.00129199
TACGCG	1	0.417647	0.0201194	0.402269	0.0034922	0.479243	0.00160049
TACGCT	0	0.0792682	0.0134438	0.0816781	0.00335841	0.064968	0.00134453
TACGCT	1	0.533392	0.0081811	0.492773	0.00237487	0.494713	0.00146497
TACGGA	0	0.100145	0.0123792	0.0842016	0.00337791	0.0732884	0.00134963
TACGGA	1	0.530451	0.00795508	0.51008	0.00245055	0.533549	0.00144757
TACGGC	0	0.076352	0.012346	0.0845057	0.00331776	0.0690697	0.00130596
TACGGC	1	0.522498	0.0098079	0.507254	0.0024857	0.521393	0.00151017
TACGGG	0	0.0883545	0.0114835	0.0849087	0.0032993	0.0681306	0.00128923
TACGGG	1	0.494145	0.0089312	0.490956	0.00234276	0.502835	0.00145554
TACGGT	0	0.110303	0.0153926	0.089743	0.00348958	0.0748911	0.00137689
TACGGT	1	0.507934	0.00824983	0.507119	0.00250838	0.518305	0.00146079
TACGTA	0	0.0984397	0.0148288	0.10231	0.004088	0.0795124	0.00143821
TACGTA	1	0.456031	0.00586345	0.463595	0.00239425	0.471038	0.00137831
TACGTC	0	0.0929916	0.0138934	0.0880182	0.00346021	0.0752937	0.00137236
TACGTC	1	0.401725	0.00774506	0.438273	0.00240035	0.458882	0.00144182
TACGTG	0	0.0925531	0.0104942	0.0919304	0.00342069	0.0743545	0.00135741
TACGTG	1	0.392477	0.00539741	0.428074	0.00219392	0.440324	0.00135741
TACGTT	0	0.0981098	0.0112983	0.0924114	0.00352555	0.081115	0.00140529
TACGTT	1	0.416158	0.00578446	0.438621	0.00227709	0.455794	0.00135961
TCCGAA	0	0.071452	0.00800764	0.0591873	0.00212259	0.0590524	0.00121925
TCCGAA	1	0.415285	0.00653699	0.409983	0.00218608	0.404363	0.00139207
TCCGAC	0	0.0435148	0.00665956	0.0493529	0.00192573	0.0548337	0.00116342
TCCGAC	1	0.416872	0.0087602	0.406123	0.0025272	0.392206	0.00145727
TCCGAG	0	0.056609	0.00508148	0.0515395	0.00166095	0.0538946	0.00111961
TCCGAG	1	0.398213	0.00612751	0.381043	0.00210793	0.373648	0.00137387
TCCGAT	0	0.0543684	0.00913282	0.0581338	0.00240005	0.0606551	0.00125444
TCCGAT	1	0.401648	0.00725289	0.379814	0.00221824	0.389118	0.00140406
TCCGCA	0	0.0561912	0.00556608	0.0477944	0.00164313	0.0488798	0.00109122
TCCGCA	1	0.394061	0.00619928	0.393476	0.00215134	0.391758	0.00140439
TCCGCC	0	0.0365647	0.00320675	0.0434275	0.00144353	0.044661	0.000986812
TCCGCC	1	0.397349	0.00664626	0.383751	0.00217861	0.379601	0.00142588
TCCGCG	0	0.0361886	0.00364687	0.039832	0.00145337	0.0437219	0.000992337
TCCGCG	1	0.290007	0.0123807	0.302852	0.00330278	0.361043	0.00149404
TCCGCT	0	0.0402969	0.00473175	0.0495778	0.00161541	0.0504824	0.00109644
TCCGCT	1	0.404286	0.00628322	0.393356	0.00210803	0.376513	0.00138998
TCCGGA	0	0.050493	0.0050719	0.0521013	0.00166971	0.0588028	0.00110689
TCCGGA	1	0.409058	0.0066676	0.410664	0.00220331	0.41535	0.0013988
TCCGGC	0	0.0519201	0.00450186	0.0524053	0.00152302	0.0545841	0.00101773
TCCGGC	1	0.407427	0.0071544	0.407838	0.0022247	0.403193	0.00141903
TCCGGG	0	0.0522956	0.00363301	0.0528084	0.00147467	0.053645	0.00099565
TCCGGG	1	0.40141	0.00590776	0.39154	0.00205168	0.384635	0.00136027
TCCGGT	0	0.0799414	0.0079942	0.0576427	0.00189308	0.0604055	0.00114192
TCCGGT	1	0.408451	0.00777454	0.407702	0.00227828	0.400105	0.00140747
TCCGTA	0	0.0742675	0.0105667	0.0702094	0.00291217	0.0650268	0.00127245
TCCGTA	1	0.349631	0.00624747	0.364178	0.00218819	0.352839	0.00134733
TCCGTC	0	0.0584896	0.00657118	0.0559179	0.00183455	0.0608081	0.00116643
TCCGTC	1	0.336021	0.00590787	0.338856	0.00212664	0.340682	0.0013661
TCCGTG	0	0.0632132	0.00564599	0.05983	0.00177849	0.0598689	0.00114835
TCCGTG	1	0.309698	0.00448138	0.328657	0.00190718	0.322125	0.0012762
TCCGTT	0	0.0652321	0.00690146	0.0603111	0.00199831	0.0666294	0.0012369
TCCGTT	1	0.317427	0.0053083	0.339205	0.00202701	0.337594	0.00132287
TGCGAA	0	0.0491	0.00750899	0.0421066	0.00201329	0.0393304	0.00119665
TGCGAA	1	0.379645	0.00644964	0.375749	0.00211152	0.387297	0.00141139
TGCGAC	0	0.025125	0.00554324	0.0322722	0.00179711	0.0351117	0.00113628
TGCGAC	1	0.368169	0.00814715	0.371889	0.00245796	0.375141	0.00147306
TGCGAG	0	0.0416844	0.00512647	0.0344589	0.00151919	0.0341726	0.00108731
TGCGAG	1	0.335057	0.00597769	0.346809	0.00203364	0.356583	0.00138373
TGCGAT	0	0.0486293	0.00840766	0.0410532	0.00229472	0.0409331	0.00122516
TGCGAT	1	0.351165	0.00615816	0.34558	0.002127	0.372052	0.00140541
TGCGCA	0	0.0272526	0.00380413	0.0307137	0.00147767	0.0291578	0.00104578
TGCGCA	1	0.39766	0.00669048	0.359242	0.0020791	0.374692	0.00143193
TGCGCC	0	0.0277772	0.00313187	0.0263469	0.00126546	0.0249391	0.000932154
TGCGCC	1	0.345741	0.00679567	0.349517	0.00210863	0.362536	0.00145029
TGCGCG	0	0.0201374	0.00281925	0.0227514	0.00126621	0.024	0.000933259
TGCGCG	1	0.271295	0.0118376	0.268618	0.00324772	0.343978	0.00151106
TGCGCT	0	0.0346908	0.00427775	0.0324971	0.00145013	0.0307605	0.00104263
TGCGCT	1	0.38783	0.00625039	0.359122	0.00202595	0.359448	0.00139993
TGCGGA	0	0.0298222	0.00406888	0.0350206	0.00151696	0.0390809	0.0010665
TGCGGA	1	0.356272	0.00584552	0.37643	0.002117	0.398284	0.00139512
TGCGGC	0	0.0372723	0.00369122	0.0353246	0.00134691	0.0348621	0.000969642
TGCGGC	1	0.369155	0.00609933	0.373604	0.00213259	0.386127	0.00141261
TGCGGG	0	0.0320461	0.00298114	0.0357277	0.00129948	0.033923	0.000941742
TGCGGG	1	0.343809	0.00506675	0.357305	0.00195647	0.36757	0.00134652
TGCGGT	0	0.0429836	0.00562266	0.040562	0.00175352	0.0406835	0.00109462
TGCGGT	1	0.371584	0.00605208	0.373468	0.00217772	0.383039	0.00138576
TGCGTA	0	0.0579214	0.0107508	0.0531287	0.00283778	0.0453048	0.00124418
TGCGTA	1	0.317448	0.00570851	0.329944	0.00210279	0.335773	0.00136204
TGCGTC	0	0.0429642	0.00550206	0.0388372	0.00169272	0.0410861	0.00113209
TGCGTC	1	0.29177	0.00561928	0.304622	0.00204754	0.323617	0.00137775
TGCGTG	0	0.0420967	0.00469083	0.0427494	0.00163549	0.040147	0.00110946
TGCGTG	1	0.293023	0.00406033	0.294423	0.00180352	0.305059	0.00128123
TGCGTT	0	0.0468231	0.00617236	0.0432304	0.00187578	0.0469075	0.00120033
TGCGTT	1	0.314839	0.00493786	0.304971	0.00193004	0.320529	0.00131889
TTCGAA	0	0.0632993	0.00866744	0.0550891	0.00239527	0.0561759	0.00132623
TTCGAA	1	0.371382	0.00555985	0.367843	0.00208333	0.350763	0.00135757
TTCGAC	0	0.0454376	0.0101616	0.0452547	0.00224557	0.0519572	0.0012876
TTCGAC	1	0.3674	0.00807437	0.363983	0.00245067	0.338606	0.00144414
TTCGAG	0	0.060401	0.00757292	0.0474414	0.00202252	0.0510181	0.00124983
TTCGAG	1	0.331989	0.00591267	0.338903	0.00202462	0.320049	0.00136763
TTCGAT	0	0.0449911	0.00958135	0.0540357	0.00264507	0.0577786	0.00134316
TTCGAT	1	0.339983	0.00566183	0.337674	0.00210922	0.335518	0.00134965
TTCGCA	0	0.0461218	0.00721427	0.0436962	0.00200524	0.0460033	0.00121879
TTCGCA	1	0.336457	0.0059789	0.351336	0.00207072	0.338158	0.00139092
TTCGCC	0	0.0379751	0.0053084	0.0393294	0.00185237	0.0417846	0.00114042
TTCGCC	1	0.351406	0.00695036	0.341612	0.00210516	0.326001	0.00143256
TTCGCG	0	0.0195706	0.00457432	0.0357339	0.00186015	0.0408454	0.00114703
TTCGCG	1	0.24527	0.0143269	0.260712	0.00326071	0.307444	0.00150739
TTCGCT	0	0.037111	0.00558343	0.0454796	0.00197239	0.0476059	0.00120624
TTCGCT	1	0.33801	0.00535382	0.351216	0.00201031	0.322913	0.00135626
TTCGGA	0	0.0577906	0.00714635	0.0480031	0.00202197	0.0559263	0.00122067
TTCGGA	1	0.382771	0.00619512	0.368524	0.00211224	0.36175	0.00136362
TTCGGC	0	0.0539034	0.00673629	0.0483071	0.00190988	0.0517076	0.00115441
TTCGGC	1	0.368193	0.00716273	0.365698	0.00214603	0.349593	0.00140472
TTCGGG	0	0.0430051	0.00502977	0.0487102	0.00187422	0.0507685	0.00113683
TTCGGG	1	0.362454	0.00591875	0.3494	0.00196752	0.331036	0.00135312
TTCGGT	0	0.0608742	0.00801264	0.0535445	0.0021984	0.057529	0.00123569
TTCGGT	1	0.358727	0.00594514	0.365562	0.00217075	0.346505	0.00135235
TTCGTA	0	0.0947802	0.0127212	0.0661112	0.00311046	0.0621503	0.00135487
TTCGTA	1	0.312349	0.00553207	0.322038	0.00208425	0.299239	0.00130556
TTCGTC	0	0.0472535	0.00766149	0.0518197	0.00215767	0.0579316	0.00126853
TTCGTC	1	0.300012	0.00594601	0.296716	0.00204596	0.287082	0.00134618
TTCGTG	0	0.0593691	0.0069919	0.0557319	0.00210833	0.0569925	0.00125359
TTCGTG	1	0.283312	0.00467018	0.286518	0.00181725	0.268525	0.00126318
TTCGTT	0	0.0485217	0.00612892	0.0562129	0.00226734	0.063753	0.00130561
TTCGTT	1	0.301066	0.00446	0.297065	0.00190666	0.283994	0.00125866

## Sheet: Rhesus 4-mer
Context	Methylation	Estimate_4mer	SE_4mer	Estimate_up1+down1	SE_up1+down1
ACGA	0	0.081291	0.00146638	0.0744199	0.00075147
ACGA	1	0.317146	0.000914504	0.307886	0.000571494
ACGC	0	0.0579446	0.000989647	0.0624434	0.000645411
ACGC	1	0.337699	0.00102143	0.32015	0.000607303
ACGG	0	0.077882	0.00115289	0.0738835	0.000662701
ACGG	1	0.3296	0.000909663	0.325695	0.000571205
ACGT	0	0.0777537	0.00118446	0.0797705	0.000729232
ACGT	1	0.25758	0.00069416	0.274363	0.000511536
CCGA	0	0.0536684	0.000907484	0.0562299	0.000600366
CCGA	1	0.2549	0.000858872	0.255697	0.000560423
CCGC	0	0.0426339	0.000527946	0.0442535	0.000420068
CCGC	1	0.262754	0.000883443	0.26796	0.000584852
CCGG	0	0.0567478	0.000629993	0.0556935	0.000454977
CCGG	1	0.272128	0.000837028	0.273505	0.000553569
CCGT	0	0.0675753	0.00105157	0.0615805	0.000612218
CCGT	1	0.22654	0.000741742	0.222173	0.000509964
GCGA	0	0.0421532	0.000848903	0.042046	0.000581213
GCGA	1	0.243493	0.000936391	0.243243	0.000588415
GCGC	0	0.0322153	0.000478648	0.0300695	0.000380432
GCGC	1	0.262677	0.00107759	0.255507	0.0006237
GCGG	0	0.0394507	0.000508773	0.0415096	0.000413105
GCGG	1	0.256802	0.000871729	0.261052	0.000575942
GCGT	0	0.0452397	0.000860982	0.0473966	0.000587587
GCGT	1	0.209389	0.0007841	0.209719	0.000539212
TCGA	0	0.0563832	0.00133413	0.0581073	0.000714317
TCGA	1	0.202525	0.00079212	0.209959	0.000541699
TCGC	0	0.0458014	0.000876479	0.0461308	0.00058665
TCGC	1	0.208905	0.000864285	0.222223	0.000579093
TCGG	0	0.0590935	0.000945378	0.0575708	0.000600685
TCGG	1	0.228757	0.000813349	0.227768	0.000541221
TCGT	0	0.061944	0.00124394	0.0634579	0.00070541
TCGT	1	0.188147	0.000693149	0.176435	0.000484809

## Sheet: Rhesus 6-mer
Context	Methylation	Estimate_6mer	SE_6mer	Estimate_up21+down12	SE_up21+down12	Estimate_up2+up1+down1+down2	SE_up2+up1+down1+down2
AACGAA	0	0.0847879	0.00486044	0.0771718	0.00160637	0.0832389	0.000928879
AACGAA	1	0.343719	0.00296515	0.324807	0.00114156	0.311349	0.000733852
AACGAC	0	0.0801637	0.00597115	0.0677491	0.0015535	0.0753517	0.000909688
AACGAC	1	0.355661	0.0044685	0.328703	0.00134668	0.305529	0.000791894
AACGAG	0	0.0880921	0.00517071	0.0747932	0.00142577	0.0740184	0.000884511
AACGAG	1	0.324706	0.00344637	0.315534	0.0011403	0.298547	0.000749515
AACGAT	0	0.0944185	0.00651724	0.0846768	0.00186108	0.0839037	0.000951467
AACGAT	1	0.322206	0.0033786	0.305805	0.00117576	0.296897	0.000744248
AACGCA	0	0.0694657	0.00452332	0.0721016	0.00141821	0.0715435	0.000871232
AACGCA	1	0.34866	0.00339312	0.334983	0.00118394	0.32406	0.000772857
AACGCC	0	0.0617628	0.00396533	0.0634814	0.00129453	0.0636563	0.000819994
AACGCC	1	0.345672	0.00420747	0.3294	0.00121312	0.31824	0.000804192
AACGCG	0	0.0398064	0.00392084	0.055591	0.00130079	0.062323	0.00083318
AACGCG	1	0.278307	0.00809662	0.298276	0.00200746	0.311258	0.000842964
AACGCT	0	0.0795849	0.00473817	0.0727233	0.00139342	0.0722082	0.000870286
AACGCT	1	0.347124	0.00344716	0.334751	0.0011537	0.309608	0.000766196
AACGGA	0	0.0762918	0.0047366	0.076718	0.00142681	0.0840025	0.000882938
AACGGA	1	0.354179	0.00353053	0.338479	0.0011861	0.330701	0.000758262
AACGGC	0	0.0719799	0.00492628	0.0723409	0.00133817	0.0761153	0.000844961
AACGGC	1	0.364308	0.00440364	0.34311	0.00122848	0.324881	0.000792035
AACGGG	0	0.0740172	0.00436825	0.0749574	0.00131428	0.074782	0.000834079
AACGGG	1	0.338261	0.00377302	0.33295	0.00113092	0.317899	0.000762813
AACGGT	0	0.0797591	0.00583377	0.0833497	0.00156193	0.0846672	0.000902786
AACGGT	1	0.34608	0.0039964	0.335538	0.0012263	0.316249	0.00076527
AACGTA	0	0.111844	0.00670344	0.098808	0.00209377	0.088662	0.000938615
AACGTA	1	0.294601	0.00294517	0.303871	0.00116301	0.278108	0.000712917
AACGTC	0	0.0762359	0.00487795	0.0777181	0.00150628	0.0807748	0.000883124
AACGTC	1	0.24968	0.00317921	0.283681	0.0011447	0.272288	0.000744219
AACGTG	0	0.072801	0.00384266	0.0797611	0.00144335	0.0794415	0.000873618
AACGTG	1	0.247456	0.00238658	0.281182	0.00102611	0.265306	0.00069914
AACGTT	0	0.0798816	0.00405679	0.0783018	0.00153113	0.0893268	0.000911183
AACGTT	1	0.25162	0.00258356	0.27463	0.00105856	0.263656	0.000697939
ACCGAA	0	0.0602857	0.00479734	0.0612247	0.00148451	0.0662431	0.000855859
ACCGAA	1	0.247203	0.00310496	0.25384	0.00116041	0.257907	0.000745254
ACCGAC	0	0.0573856	0.00499122	0.051802	0.00140751	0.0583558	0.000808858
ACCGAC	1	0.252519	0.00422216	0.257736	0.00135478	0.252087	0.000780075
ACCGAG	0	0.0537861	0.00341212	0.058846	0.00125386	0.0570226	0.000780228
ACCGAG	1	0.241562	0.002959	0.244567	0.00114057	0.245105	0.000736286
ACCGAT	0	0.0648766	0.00687896	0.0687297	0.00176067	0.0669078	0.000882008
ACCGAT	1	0.235371	0.00361609	0.234838	0.00119378	0.243455	0.000753747
ACCGCA	0	0.0605762	0.00396515	0.0561545	0.00125402	0.0545477	0.000771639
ACCGCA	1	0.256863	0.00329939	0.264015	0.00119325	0.270618	0.000771948
ACCGCC	0	0.0475692	0.00270244	0.0475342	0.00110043	0.0466604	0.000682506
ACCGCC	1	0.260238	0.00357593	0.258433	0.00121271	0.264798	0.000780945
ACCGCG	0	0.0347225	0.00270749	0.0396438	0.00110623	0.0453271	0.000698061
ACCGCG	1	0.228896	0.00717635	0.227309	0.00200596	0.257816	0.000820159
ACCGCT	0	0.0539423	0.0039358	0.0567762	0.00122912	0.0552124	0.000772496
ACCGCT	1	0.270453	0.0035735	0.263783	0.00116621	0.256166	0.000763553
ACCGGA	0	0.0533528	0.00392747	0.0607708	0.00126703	0.0670067	0.000792112
ACCGGA	1	0.258657	0.00371567	0.267512	0.00120184	0.277259	0.000766811
ACCGGC	0	0.0544626	0.00338099	0.0563937	0.00115386	0.0591194	0.000720321
ACCGGC	1	0.277625	0.00409423	0.272143	0.00123441	0.271439	0.000777761
ACCGGG	0	0.0680715	0.0033609	0.0590102	0.00112711	0.0577861	0.000707296
ACCGGG	1	0.266486	0.00349547	0.261983	0.00113586	0.264457	0.000747262
ACCGGT	0	0.0670935	0.00555858	0.0674025	0.00142076	0.0676714	0.000816
ACCGGT	1	0.272502	0.00445845	0.264571	0.00124163	0.262807	0.000772036
ACCGTA	0	0.0827992	0.00727083	0.0828608	0.00201181	0.0716662	0.000894832
ACCGTA	1	0.227857	0.003349	0.232904	0.00118546	0.224666	0.000734466
ACCGTC	0	0.0666073	0.00482828	0.061771	0.00136107	0.0637789	0.000810356
ACCGTC	1	0.212304	0.00320654	0.212714	0.00115043	0.218846	0.000741354
ACCGTG	0	0.0662217	0.00404414	0.063814	0.00129682	0.0624457	0.000799782
ACCGTG	1	0.21831	0.00251514	0.210215	0.00103406	0.211864	0.000695315
ACCGTT	0	0.0648136	0.00507496	0.0623546	0.00141773	0.0723309	0.000867728
ACCGTT	1	0.201424	0.00299707	0.203663	0.00107907	0.210214	0.000718101
AGCGAA	0	0.056851	0.00411159	0.0495022	0.00131962	0.0513264	0.000828719
AGCGAA	1	0.246279	0.00297152	0.235487	0.00108076	0.240416	0.000749666
AGCGAC	0	0.0412734	0.0034163	0.0400794	0.00122293	0.0434391	0.00077752
AGCGAC	1	0.233087	0.00359962	0.239383	0.00128201	0.234596	0.000782454
AGCGAG	0	0.0423812	0.00264579	0.0471235	0.0010511	0.0421059	0.000744445
AGCGAG	1	0.223198	0.00258272	0.226214	0.00105487	0.227614	0.000735758
AGCGAT	0	0.0555098	0.00489314	0.0570072	0.00161676	0.0519911	0.000849617
AGCGAT	1	0.213751	0.00284559	0.216485	0.0011046	0.225964	0.000747153
AGCGCA	0	0.0497128	0.0030308	0.044432	0.00104693	0.039631	0.00073313
AGCGCA	1	0.258875	0.00334917	0.245662	0.00111968	0.253127	0.000781825
AGCGCC	0	0.0350202	0.00184584	0.0358117	0.000849685	0.0317437	0.000635507
AGCGCC	1	0.231677	0.00315378	0.24008	0.00113455	0.247307	0.000788888
AGCGCG	0	0.0289369	0.00192737	0.0279213	0.000853195	0.0304104	0.000648461
AGCGCG	1	0.201374	0.00650426	0.208956	0.00196065	0.240325	0.000825005
AGCGCT	0	0.046697	0.0027168	0.0450537	0.00100801	0.0402957	0.000726933
AGCGCT	1	0.246021	0.00293362	0.24543	0.00107837	0.238675	0.000762803
AGCGGA	0	0.0505818	0.00310375	0.0490483	0.00106067	0.05209	0.000751733
AGCGGA	1	0.255205	0.00322501	0.249159	0.00111765	0.259768	0.000761654
AGCGGC	0	0.0402717	0.00213835	0.0446712	0.000913923	0.0442027	0.000672702
AGCGGC	1	0.247597	0.00318782	0.25379	0.00114907	0.253948	0.000770813
AGCGGG	0	0.0508742	0.00229679	0.0472877	0.000885912	0.0428694	0.00065505
AGCGGG	1	0.237257	0.00264514	0.24363	0.00104034	0.246966	0.000736983
AGCGGT	0	0.0529185	0.00388636	0.05568	0.0012389	0.0527547	0.00077016
AGCGGT	1	0.248665	0.00341387	0.246218	0.00115576	0.245316	0.000756085
AGCGTA	0	0.077593	0.00718575	0.0711383	0.00190119	0.0567495	0.000865006
AGCGTA	1	0.215981	0.00322771	0.214551	0.00110943	0.207175	0.000737842
AGCGTC	0	0.0437953	0.00310886	0.0500485	0.00116949	0.0488622	0.00077472
AGCGTC	1	0.186999	0.00272102	0.194361	0.00106533	0.201355	0.000742764
AGCGTG	0	0.0527666	0.00331143	0.0520915	0.00110551	0.047529	0.000760476
AGCGTG	1	0.199664	0.00226455	0.191862	0.00094172	0.194373	0.000693586
AGCGTT	0	0.0477108	0.00359482	0.0506321	0.00123793	0.0574142	0.000830718
AGCGTT	1	0.182718	0.00241892	0.18531	0.000982417	0.192723	0.000710034
ATCGAA	0	0.0636102	0.00618388	0.058142	0.00173567	0.066993	0.000930702
ATCGAA	1	0.194058	0.00273127	0.201647	0.00108461	0.210595	0.000721443
ATCGAC	0	0.0533167	0.00666081	0.0487193	0.00167739	0.0591058	0.000899259
ATCGAC	1	0.182493	0.0036048	0.205543	0.00129262	0.204775	0.000768088
ATCGAG	0	0.0588318	0.00567212	0.0557634	0.00155869	0.0577725	0.000874793
ATCGAG	1	0.186699	0.00296887	0.192374	0.00107552	0.197793	0.000728767
ATCGAT	0	0.0664282	0.00691964	0.065647	0.00196271	0.0676577	0.000943317
ATCGAT	1	0.176574	0.00269492	0.182646	0.00110703	0.196143	0.00071809
ATCGCA	0	0.0619435	0.00553802	0.0530718	0.00155095	0.0552976	0.000864223
ATCGCA	1	0.188335	0.00293062	0.211823	0.00112526	0.223306	0.000760875
ATCGCC	0	0.0477419	0.00415907	0.0444515	0.00143416	0.0474103	0.000798731
ATCGCC	1	0.191509	0.00322716	0.20624	0.00114704	0.217485	0.000780556
ATCGCG	0	0.0266377	0.00404402	0.0365612	0.00144102	0.0460771	0.00081335
ATCGCG	1	0.173221	0.00762817	0.175116	0.00197213	0.210504	0.000824376
ATCGCT	0	0.049543	0.00462274	0.0536935	0.00152448	0.0559623	0.000852292
ATCGCT	1	0.195365	0.00270664	0.211591	0.00108479	0.208854	0.000740596
ATCGGA	0	0.0612107	0.00574523	0.0576882	0.00156066	0.0677566	0.000872754
ATCGGA	1	0.220327	0.00341102	0.215319	0.00113045	0.229947	0.000745871
ATCGGC	0	0.053398	0.00539247	0.0533111	0.00147662	0.0598693	0.000820868
ATCGGC	1	0.221008	0.00388708	0.21995	0.00116966	0.224127	0.000767855
ATCGGG	0	0.0609016	0.00500004	0.0559276	0.00145487	0.0585361	0.000810754
ATCGGG	1	0.224019	0.00344992	0.209791	0.00106537	0.217145	0.000742045
ATCGGT	0	0.0714776	0.00712555	0.0643198	0.00168371	0.0684213	0.00088222
ATCGGT	1	0.214944	0.00346612	0.212378	0.0011646	0.215495	0.000739463
ATCGTA	0	0.0726158	0.00762696	0.0797782	0.00219347	0.0724161	0.000953849
ATCGTA	1	0.184752	0.002837	0.180711	0.00110568	0.177354	0.000706463
ATCGTC	0	0.0515817	0.00538991	0.0586883	0.00163209	0.0645289	0.000886839
ATCGTC	1	0.171093	0.00295152	0.160521	0.00107639	0.171534	0.000724997
ATCGTG	0	0.0528183	0.00474041	0.0607313	0.00158006	0.0631956	0.000878379
ATCGTG	1	0.177249	0.00249349	0.158023	0.000956908	0.164552	0.000683389
ATCGTT	0	0.0499435	0.00465236	0.059272	0.00166293	0.0730808	0.000916653
ATCGTT	1	0.164933	0.00234002	0.15147	0.000982782	0.162902	0.000676581
CACGAA	0	0.0710938	0.00474771	0.0691322	0.0014456	0.0749121	0.000894798
CACGAA	1	0.274153	0.00284052	0.275151	0.0010511	0.298786	0.000740503
CACGAC	0	0.0634386	0.00499359	0.0597095	0.00136911	0.0670249	0.000861562
CACGAC	1	0.290616	0.00391567	0.279047	0.00126204	0.292965	0.000781781
CACGAG	0	0.0729773	0.00426642	0.0667536	0.00121907	0.0656916	0.000835282
CACGAG	1	0.267058	0.00295533	0.265878	0.0010361	0.285984	0.000739429
CACGAT	0	0.0750743	0.00570886	0.0766372	0.00171798	0.0755768	0.000917564
CACGAT	1	0.259877	0.00307154	0.25615	0.00108196	0.284334	0.00074538
CACGCA	0	0.07482	0.00373058	0.0640621	0.00120248	0.0632167	0.000810754
CACGCA	1	0.295635	0.00270849	0.285327	0.00107695	0.311496	0.000758709
CACGCC	0	0.050288	0.002662	0.0554418	0.00105029	0.0553294	0.000739985
CACGCC	1	0.303707	0.00318761	0.279745	0.0011049	0.305676	0.000774168
CACGCG	0	0.0270646	0.00233088	0.0475514	0.00105727	0.0539962	0.000754954
CACGCG	1	0.248624	0.0056305	0.248621	0.00193932	0.298694	0.00081492
CACGCT	0	0.0738737	0.00395955	0.0646838	0.00117842	0.0638814	0.000808988
CACGCT	1	0.295333	0.00281347	0.285095	0.00104592	0.297044	0.000746503
CACGGA	0	0.0745115	0.00370063	0.0686784	0.00121255	0.0756757	0.000821303
CACGGA	1	0.286023	0.0027098	0.288823	0.0010786	0.318138	0.000737381
CACGGC	0	0.0703302	0.00344951	0.0643013	0.00110225	0.0677884	0.000765395
CACGGC	1	0.300872	0.0029689	0.293455	0.00111589	0.312317	0.000755228
CACGGG	0	0.0763888	0.00330592	0.0669178	0.00107576	0.0664552	0.000753748
CACGGG	1	0.278863	0.00267774	0.283295	0.00101219	0.305336	0.000725141
CACGGT	0	0.0874898	0.00469496	0.0753101	0.00136762	0.0763404	0.000841884
CACGGT	1	0.289673	0.00294724	0.285883	0.00111818	0.303686	0.000739113
CACGTA	0	0.0837185	0.00585557	0.0907684	0.00197352	0.0803352	0.000906024
CACGTA	1	0.251552	0.00267817	0.254215	0.00106854	0.265544	0.000715775
CACGTC	0	0.0710647	0.00414237	0.0696786	0.00131182	0.072448	0.000834685
CACGTC	1	0.233707	0.00269562	0.234025	0.00103448	0.259724	0.000729538
CACGTG	0	0.0587331	0.00273563	0.0717216	0.00122935	0.0711147	0.000824971
CACGTG	1	0.214367	0.00184532	0.231527	0.000896452	0.252742	0.000684146
CACGTT	0	0.0693261	0.00371297	0.0702622	0.00135687	0.0809999	0.000876882
CACGTT	1	0.216371	0.0022295	0.224974	0.000944524	0.251092	0.00069504
CCCGAA	0	0.0542167	0.0034059	0.0576996	0.00125789	0.0579163	0.000786145
CCCGAA	1	0.240937	0.00307608	0.251651	0.00108363	0.245344	0.000749155
CCCGAC	0	0.0436721	0.00276941	0.0482769	0.00115266	0.050029	0.000718813
CCCGAC	1	0.239563	0.00341184	0.255547	0.00127672	0.239524	0.00076722
CCCGAG	0	0.0526279	0.0022514	0.055321	0.000964692	0.0486957	0.000686858
CCCGAG	1	0.243427	0.00261531	0.242378	0.00105142	0.232542	0.000723273
CCCGAT	0	0.0600233	0.00498022	0.0652046	0.00157195	0.058581	0.00081379
CCCGAT	1	0.23894	0.00356632	0.23265	0.00111586	0.230892	0.000752226
CCCGCA	0	0.0512562	0.00226333	0.0526295	0.000957309	0.0462208	0.000664369
CCCGCA	1	0.242745	0.00278639	0.261827	0.00110757	0.258054	0.000755154
CCCGCC	0	0.0403094	0.00124516	0.0440092	0.000719787	0.0383336	0.000537292
CCCGCC	1	0.243225	0.00242269	0.256244	0.00110694	0.252234	0.000747336
CCCGCG	0	0.0353903	0.00152681	0.0361188	0.000741302	0.0370003	0.000557437
CCCGCG	1	0.229059	0.00577741	0.22512	0.00195139	0.245252	0.000788792
CCCGCT	0	0.053561	0.00235803	0.0532512	0.000921831	0.0468856	0.000664451
CCCGCT	1	0.255189	0.00275351	0.261595	0.00107079	0.243602	0.000741113
CCCGGA	0	0.0565386	0.00232371	0.0572458	0.000968841	0.0586798	0.000685625
CCCGGA	1	0.261044	0.00297678	0.265323	0.00110975	0.264696	0.0007435
CCCGGC	0	0.0559201	0.00174737	0.0528687	0.000803806	0.0507926	0.000581733
CCCGGC	1	0.26865	0.00277913	0.269954	0.00113251	0.258876	0.000737555
CCCGGG	0	0.0574657	0.0016218	0.0554852	0.000767648	0.0494593	0.000566036
CCCGGG	1	0.261336	0.00243054	0.259795	0.00102682	0.251894	0.000705953
CCCGGT	0	0.0607632	0.00318578	0.0638775	0.00116552	0.0593446	0.000712238
CCCGGT	1	0.264254	0.00347071	0.262382	0.0011535	0.250244	0.000743446
CCCGTA	0	0.0801952	0.00639431	0.0793358	0.00185803	0.0633393	0.00082963
CCCGTA	1	0.232309	0.00374254	0.230715	0.001115	0.212102	0.000734538
CCCGTC	0	0.071668	0.0034292	0.058246	0.00110022	0.0554521	0.000721906
CCCGTC	1	0.224835	0.00289955	0.210525	0.00106164	0.206282	0.000723874
CCCGTG	0	0.0707182	0.00314238	0.060289	0.00102744	0.0541188	0.000710424
CCCGTG	1	0.22433	0.00238217	0.208027	0.000939971	0.199301	0.000677308
CCCGTT	0	0.0614701	0.00388346	0.0588296	0.0011765	0.0640041	0.000799562
CCCGTT	1	0.213049	0.00293933	0.201474	0.000989844	0.197651	0.0007125
CGCGAA	0	0.0249935	0.00329213	0.0333751	0.00123631	0.0429996	0.000792588
CGCGAA	1	0.287574	0.0101816	0.27151	0.00211188	0.227853	0.000835745
CGCGAC	0	0.0177166	0.00246389	0.0239524	0.0011261	0.0351123	0.000723096
CGCGAC	1	0.293237	0.011621	0.275406	0.00221908	0.222032	0.000850285
CGCGAG	0	0.0280107	0.00222224	0.0309964	0.000934789	0.033779	0.000687829
CGCGAG	1	0.258936	0.00797295	0.262237	0.00209652	0.215051	0.000808075
CGCGAT	0	0.0234591	0.00384632	0.0408801	0.00155068	0.0436643	0.000813668
CGCGAT	1	0.244589	0.00916508	0.252508	0.00212423	0.213401	0.000828605
CGCGCA	0	0.0254695	0.00200386	0.0283049	0.000920303	0.0313041	0.000662819
CGCGCA	1	0.28932	0.00793701	0.281686	0.00211998	0.240563	0.000846312
CGCGCC	0	0.0244425	0.00134374	0.0196846	0.000672651	0.0234169	0.000531629
CGCGCC	1	0.278933	0.00799564	0.276103	0.00212805	0.234743	0.000837627
CGCGCG	0	0.0196782	0.00130915	0.0117943	0.000649216	0.0220836	0.000547577
CGCGCG	1	0.27747	0.00974512	0.244979	0.00262078	0.227761	0.000872241
CGCGCT	0	0.0273621	0.00188935	0.0289266	0.000874752	0.0319689	0.000655033
CGCGCT	1	0.295404	0.00800308	0.281454	0.00210235	0.226111	0.000823858
CGCGGA	0	0.0293472	0.00209577	0.0329212	0.000934627	0.0437631	0.000680907
CGCGGA	1	0.28325	0.00802479	0.285182	0.00212099	0.247205	0.000821919
CGCGGC	0	0.0263981	0.00137772	0.0285442	0.000750487	0.0358759	0.000572687
CGCGGC	1	0.279186	0.00691271	0.289813	0.00212963	0.241384	0.00081478
CGCGGG	0	0.0264003	0.00132621	0.0311606	0.00071918	0.0345426	0.000552369
CGCGGG	1	0.278675	0.0063944	0.279653	0.00207806	0.234403	0.000783424
CGCGGT	0	0.0338784	0.00268632	0.0395529	0.00113321	0.0444279	0.000700332
CGCGGT	1	0.259482	0.00767987	0.282241	0.00213877	0.232753	0.000811774
CGCGTA	0	0.0304513	0.00563679	0.0550113	0.00184342	0.0484226	0.000831678
CGCGTA	1	0.254634	0.0101435	0.250574	0.0021242	0.194611	0.000821679
CGCGTC	0	0.0279619	0.00244688	0.0339214	0.00106449	0.0405354	0.000721495
CGCGTC	1	0.22109	0.00720368	0.230384	0.00209585	0.188791	0.000810386
CGCGTG	0	0.0282875	0.00237738	0.0359644	0.000992231	0.0392021	0.000706588
CGCGTG	1	0.231389	0.00541781	0.227885	0.0020323	0.181809	0.000766149
CGCGTT	0	0.0326314	0.00353687	0.034505	0.00114712	0.0490874	0.000795193
CGCGTT	1	0.216433	0.00704265	0.221333	0.00205899	0.180159	0.000791691
CTCGAA	0	0.0526398	0.00427269	0.0622175	0.001398	0.0586662	0.000865383
CTCGAA	1	0.181311	0.00268276	0.202008	0.00105528	0.198031	0.000732194
CTCGAC	0	0.0484641	0.00451639	0.0527948	0.00131609	0.0507789	0.000817471
CTCGAC	1	0.192351	0.00360863	0.205904	0.00126385	0.192211	0.000761489
CTCGAG	0	0.0501247	0.00340382	0.0598388	0.00115452	0.0494457	0.000790844
CTCGAG	1	0.186166	0.00273472	0.192735	0.00103663	0.185229	0.000722429
CTCGAT	0	0.0622464	0.00578767	0.0697225	0.00168242	0.0593309	0.000878247
CTCGAT	1	0.177599	0.00290599	0.183007	0.00108336	0.183579	0.000723297
CTCGCA	0	0.0499803	0.00333801	0.0571473	0.00114634	0.0469708	0.00076811
CTCGCA	1	0.186265	0.0028395	0.212184	0.00109199	0.210742	0.000750388
CTCGCC	0	0.0526844	0.00240459	0.048527	0.000969135	0.0390835	0.000676752
CTCGCC	1	0.194764	0.00265663	0.206602	0.00109929	0.204922	0.000753459
CTCGCG	0	0.034662	0.00244784	0.0406366	0.000979357	0.0377503	0.000694362
CTCGCG	1	0.178782	0.00656379	0.175478	0.00194711	0.19794	0.000799327
CTCGCT	0	0.0566819	0.00300701	0.057769	0.00110464	0.0476355	0.000753858
CTCGCT	1	0.196552	0.00243247	0.211952	0.00104232	0.19629	0.000724233
CTCGGA	0	0.0611366	0.00323129	0.0617636	0.00114817	0.0594298	0.00077556
CTCGGA	1	0.212225	0.00279754	0.21568	0.0010854	0.217383	0.000728638
CTCGGC	0	0.0581439	0.00248486	0.0573865	0.00101679	0.0515425	0.000700377
CTCGGC	1	0.217354	0.00276405	0.220312	0.00111494	0.211563	0.000733807
CTCGGG	0	0.0630829	0.00244214	0.060003	0.000990821	0.0502093	0.000688916
CTCGGG	1	0.211461	0.00244212	0.210152	0.00100738	0.204581	0.000707388
CTCGGT	0	0.0707206	0.00384794	0.0683953	0.00130706	0.0600945	0.000785425
CTCGGT	1	0.20864	0.00276681	0.21274	0.00111799	0.202931	0.000716432
CTCGTA	0	0.0867455	0.00754048	0.0838536	0.00195202	0.0640893	0.000891371
CTCGTA	1	0.186544	0.00324823	0.181072	0.00108447	0.16479	0.000713437
CTCGTC	0	0.0787922	0.00475658	0.0627638	0.00126127	0.056202	0.000805052
CTCGTC	1	0.178238	0.00288526	0.160882	0.00103845	0.15897	0.000714006
CTCGTG	0	0.0654532	0.00395087	0.0648068	0.00119692	0.0548688	0.000796087
CTCGTG	1	0.183045	0.00243239	0.158384	0.000914995	0.151988	0.000672384
CTCGTT	0	0.0681344	0.00438143	0.0633474	0.0013173	0.064754	0.000850738
CTCGTT	1	0.176071	0.0025137	0.151831	0.000950648	0.150338	0.000677897
GACGAA	0	0.0763929	0.00587595	0.0676645	0.00152666	0.0751367	0.000907367
GACGAA	1	0.351038	0.00412192	0.339201	0.00127731	0.315076	0.000783567
GACGAC	0	0.0563934	0.00511836	0.0582417	0.00144791	0.0672494	0.000874132
GACGAC	1	0.37097	0.00528548	0.343096	0.00145166	0.309256	0.000825141
GACGAG	0	0.074279	0.00482536	0.0652858	0.00130949	0.0659162	0.000842637
GACGAG	1	0.333858	0.0039679	0.329928	0.00126131	0.302274	0.000780086
GACGAT	0	0.0933861	0.00737862	0.0751695	0.00178622	0.0758014	0.000924867
GACGAT	1	0.324244	0.00419915	0.320199	0.00130003	0.300624	0.000786186
GACGCA	0	0.068162	0.00431784	0.0625943	0.00129871	0.0634413	0.000828589
GACGCA	1	0.370682	0.00423926	0.349376	0.00130426	0.327786	0.000808361
GACGCC	0	0.0461076	0.00272615	0.053974	0.00115132	0.055554	0.000758934
GACGCC	1	0.364733	0.00452593	0.343794	0.0013222	0.321966	0.000825341
GACGCG	0	0.0319135	0.00262683	0.0460836	0.00115685	0.0542208	0.000767387
GACGCG	1	0.308279	0.00866111	0.31267	0.00207369	0.314984	0.000859098
GACGCT	0	0.0542944	0.00355841	0.063216	0.00126687	0.064106	0.000821282
GACGCT	1	0.361824	0.0039041	0.349144	0.00127147	0.313334	0.000794946
GACGGA	0	0.068029	0.00427553	0.0672106	0.00130767	0.0759003	0.000836223
GACGGA	1	0.369314	0.00399013	0.352872	0.00130006	0.334428	0.000785519
GACGGC	0	0.0593358	0.00353342	0.0628335	0.00120093	0.068013	0.000780848
GACGGC	1	0.361334	0.00439297	0.357504	0.00133401	0.328608	0.000804811
GACGGG	0	0.0740343	0.00356522	0.06545	0.00117594	0.0666798	0.000763253
GACGGG	1	0.349693	0.00368415	0.347344	0.00124228	0.321626	0.000771546
GACGGT	0	0.0898993	0.00575125	0.0738423	0.00145338	0.076565	0.00085106
GACGGT	1	0.352588	0.00424357	0.349932	0.00133382	0.319976	0.00078515
GACGTA	0	0.0981206	0.00823606	0.0893006	0.00204053	0.0805598	0.000919265
GACGTA	1	0.318537	0.00428179	0.318265	0.00129894	0.281834	0.000764016
GACGTC	0	0.0611607	0.00401709	0.0682108	0.00139087	0.0726725	0.000848549
GACGTC	1	0.269493	0.00372759	0.298074	0.00126563	0.276014	0.000779522
GACGTG	0	0.0813173	0.00443943	0.0702538	0.00133874	0.0713393	0.000833328
GACGTG	1	0.264713	0.00289088	0.295576	0.0011611	0.269033	0.000731838
GACGTT	0	0.076759	0.00491582	0.0687944	0.0014489	0.0812245	0.000885379
GACGTT	1	0.262601	0.00325989	0.289024	0.00119494	0.267383	0.000742516
GCCGAA	0	0.0422759	0.00372938	0.0512869	0.00127605	0.0581408	0.000800935
GCCGAA	1	0.243599	0.00370717	0.248612	0.00116041	0.261634	0.000778635
GCCGAC	0	0.040185	0.00326474	0.0418642	0.00117252	0.0502536	0.000734392
GCCGAC	1	0.242604	0.00421754	0.252507	0.00134464	0.255814	0.000798566
GCCGAG	0	0.0506136	0.00233292	0.0489083	0.000977427	0.0489203	0.000696374
GCCGAG	1	0.241248	0.00290998	0.239339	0.00112495	0.248832	0.000751203
GCCGAT	0	0.0632275	0.00582284	0.0587919	0.00158392	0.0588056	0.000822516
GCCGAT	1	0.224934	0.00394216	0.22961	0.0011874	0.247182	0.00077958
GCCGCA	0	0.0487539	0.00261114	0.0462167	0.000978779	0.0464454	0.000686619
GCCGCA	1	0.247386	0.00332262	0.258787	0.00118212	0.274345	0.000792131
GCCGCC	0	0.034227	0.00139024	0.0375965	0.000750459	0.0385582	0.000563834
GCCGCC	1	0.240079	0.00303707	0.253205	0.00118912	0.268524	0.000787253
GCCGCG	0	0.0303382	0.00146946	0.0297061	0.000752529	0.0372249	0.000574879
GCCGCG	1	0.219238	0.0060735	0.222081	0.00198932	0.261543	0.000821919
GCCGCT	0	0.0430629	0.00220307	0.0468384	0.000934535	0.0471101	0.000679972
GCCGCT	1	0.240419	0.00313975	0.258555	0.00114769	0.259893	0.00077674
GCCGGA	0	0.0530824	0.00275974	0.0508331	0.00099288	0.0589044	0.000704012
GCCGGA	1	0.255392	0.00358014	0.262283	0.00118619	0.280986	0.000778143
GCCGGC	0	0.0484137	0.0018746	0.046456	0.000827089	0.0510172	0.000602604
GCCGGC	1	0.266529	0.00335989	0.266915	0.00120847	0.275166	0.000775076
GCCGGG	0	0.0486333	0.00163113	0.0490725	0.000786965	0.0496839	0.000579343
GCCGGG	1	0.257537	0.00270915	0.256755	0.00110251	0.268184	0.000739749
GCCGGT	0	0.0579546	0.00347863	0.0574648	0.00118053	0.0595691	0.00072363
GCCGGT	1	0.256692	0.0039299	0.259343	0.0012234	0.266534	0.000776073
GCCGTA	0	0.0707824	0.00661832	0.0729231	0.0018673	0.0635639	0.000844558
GCCGTA	1	0.224525	0.00393543	0.227676	0.00118381	0.228393	0.000768334
GCCGTC	0	0.0457768	0.00305337	0.0518333	0.00111499	0.0556767	0.000738449
GCCGTC	1	0.218301	0.00331837	0.207485	0.00113871	0.222573	0.000760807
GCCGTG	0	0.0657001	0.00327529	0.0538762	0.00104233	0.0543434	0.000720683
GCCGTG	1	0.220785	0.00251233	0.204987	0.00101799	0.215591	0.000711114
GCCGTT	0	0.0595385	0.00436566	0.0524169	0.00119195	0.0642287	0.000809381
GCCGTT	1	0.216133	0.00331717	0.198435	0.00106887	0.213941	0.000745191
GGCGAA	0	0.0439992	0.00356285	0.0430807	0.00123588	0.0432241	0.000781149
GGCGAA	1	0.256246	0.00378499	0.24471	0.00116047	0.244143	0.000794322
GGCGAC	0	0.0365748	0.00276394	0.0336579	0.00112409	0.0353369	0.000709952
GGCGAC	1	0.26037	0.00442178	0.248605	0.00134544	0.238323	0.000812099
GGCGAG	0	0.0433699	0.00220941	0.040702	0.000931812	0.0340036	0.00066693
GGCGAG	1	0.245344	0.00299007	0.235437	0.0011269	0.231341	0.000762633
GGCGAT	0	0.04938	0.00426324	0.0505857	0.00154764	0.0438889	0.000796781
GGCGAT	1	0.22472	0.00351213	0.225708	0.00118133	0.229691	0.000784811
GGCGCA	0	0.0370916	0.00220288	0.0380105	0.000927113	0.0315287	0.000654151
GGCGCA	1	0.262161	0.0039239	0.254885	0.00119169	0.256853	0.000812957
GGCGCC	0	0.0328086	0.0014159	0.0293902	0.00068858	0.0236415	0.000519981
GGCGCC	1	0.245066	0.00353592	0.249303	0.00120075	0.251033	0.000806422
GGCGCG	0	0.0255159	0.00136689	0.0214998	0.000683802	0.0223082	0.000527366
GGCGCG	1	0.211259	0.00688634	0.218179	0.00199713	0.244051	0.000837618
GGCGCT	0	0.0359112	0.00187321	0.0386322	0.000877716	0.0321934	0.000639108
GGCGCT	1	0.251784	0.00330069	0.254653	0.00114997	0.242401	0.000787565
GGCGGA	0	0.044018	0.00216466	0.0426268	0.000934598	0.0439877	0.000669112
GGCGGA	1	0.25891	0.00346578	0.258381	0.00118388	0.263495	0.000784669
GGCGGC	0	0.0354019	0.0014163	0.0382497	0.000756823	0.0361005	0.000557864
GGCGGC	1	0.253892	0.00313296	0.263013	0.00120496	0.257675	0.000779784
GGCGGG	0	0.0371932	0.00119871	0.0408662	0.000706617	0.0347672	0.000528088
GGCGGG	1	0.24891	0.00245119	0.252853	0.00109366	0.250693	0.000741656
GGCGGT	0	0.0433925	0.00258642	0.0492585	0.00113241	0.0446524	0.000682163
GGCGGT	1	0.249327	0.00348955	0.255441	0.00121708	0.249043	0.000772007
GGCGTA	0	0.0579816	0.00634146	0.0647168	0.00184308	0.0486472	0.000821708
GGCGTA	1	0.224688	0.00430729	0.223774	0.00118904	0.210901	0.000783191
GGCGTC	0	0.0406493	0.00251221	0.043627	0.0010649	0.04076	0.000709392
GGCGTC	1	0.200635	0.00325882	0.203583	0.001141	0.205081	0.000773951
GGCGTG	0	0.0486659	0.00257432	0.04567	0.000991273	0.0394267	0.000687366
GGCGTG	1	0.204227	0.00257183	0.201085	0.00102444	0.1981	0.000722053
GGCGTT	0	0.0424763	0.0032301	0.0442106	0.0011458	0.049312	0.00077888
GGCGTT	1	0.190531	0.00303262	0.194532	0.00106861	0.19645	0.000749579
GTCGAA	0	0.0520042	0.00613934	0.0487623	0.00150634	0.0588908	0.000893802
GTCGAA	1	0.191404	0.00364771	0.200826	0.00120366	0.214321	0.000776066
GTCGAC	0	0.0378063	0.00554028	0.0393396	0.00142677	0.0510035	0.000847006
GTCGAC	1	0.184499	0.00451736	0.204721	0.00138862	0.208501	0.000806275
GTCGAG	0	0.042705	0.00426549	0.0463837	0.00127889	0.0496703	0.000815547
GTCGAG	1	0.197293	0.00363946	0.191553	0.0011862	0.201519	0.000764343
GTCGAT	0	0.0524114	0.00659448	0.0562673	0.00176668	0.0595555	0.000901175
GTCGAT	1	0.177036	0.00354814	0.181824	0.0012236	0.199869	0.000765632
GTCGCA	0	0.0409318	0.00423891	0.0436921	0.0012729	0.0471953	0.000804097
GTCGCA	1	0.194765	0.00378433	0.211001	0.00123542	0.227032	0.000800893
GTCGCC	0	0.035801	0.00271032	0.0350719	0.00111258	0.0393081	0.000716756
GTCGCC	1	0.196691	0.00380306	0.205419	0.00124864	0.221212	0.000806282
GTCGCG	0	0.025633	0.00292145	0.0271815	0.00112088	0.0379748	0.000726917
GTCGCG	1	0.175168	0.00883545	0.174295	0.00203248	0.21423	0.000844639
GTCGCT	0	0.0408036	0.00336064	0.0443138	0.00123149	0.0478601	0.000784657
GTCGCT	1	0.187367	0.00320652	0.210769	0.00119498	0.21258	0.000774418
GTCGGA	0	0.0436189	0.00405626	0.0483085	0.00127904	0.0596544	0.000808433
GTCGGA	1	0.206313	0.00386156	0.214498	0.00123484	0.233673	0.000777664
GTCGGC	0	0.0510159	0.00364553	0.0439314	0.00116518	0.0517671	0.000736047
GTCGGC	1	0.219475	0.004021	0.219129	0.00126332	0.227853	0.000785087
GTCGGG	0	0.0481715	0.00289304	0.0465479	0.00113322	0.0504338	0.000718586
GTCGGG	1	0.214593	0.0032259	0.208969	0.00116201	0.220871	0.000755242
GTCGGT	0	0.0566519	0.00491906	0.0549402	0.00142287	0.0603191	0.000812262
GTCGGT	1	0.207043	0.0038049	0.211557	0.00126314	0.219221	0.000764189
GTCGTA	0	0.066941	0.00801116	0.0703985	0.00202454	0.0643139	0.000919812
GTCGTA	1	0.180702	0.00377638	0.17989	0.00122352	0.18108	0.000762179
GTCGTC	0	0.0516652	0.00469408	0.0493086	0.00136971	0.0564266	0.000835934
GTCGTC	1	0.174469	0.00354431	0.1597	0.00118587	0.17526	0.000765357
GTCGTG	0	0.049074	0.00429596	0.0513516	0.00131343	0.0550934	0.000821557
GTCGTG	1	0.174143	0.00298216	0.157201	0.0010802	0.168278	0.000721228
GTCGTT	0	0.0488414	0.00450004	0.0498923	0.0014202	0.0649786	0.000875255
GTCGTT	1	0.165674	0.00296914	0.150649	0.00110801	0.166628	0.000726864
TACGAA	0	0.108578	0.00816877	0.102838	0.00227895	0.0877321	0.000975631
TACGAA	1	0.335523	0.00354845	0.335242	0.00125985	0.345363	0.00076804
TACGAC	0	0.0871749	0.00958913	0.0934154	0.00224295	0.0798448	0.000962807
TACGAC	1	0.371471	0.00554284	0.339138	0.00144826	0.339543	0.000828519
TACGAG	0	0.111272	0.00880851	0.100459	0.00215568	0.0785116	0.000934061
TACGAG	1	0.312538	0.00425708	0.325969	0.00125988	0.332561	0.000785318
TACGAT	0	0.109027	0.00958686	0.110343	0.00245819	0.0883968	0.000996479
TACGAT	1	0.311306	0.00376442	0.316241	0.001286	0.330911	0.000775997
TACGCA	0	0.0999278	0.00823092	0.0977679	0.00215062	0.0760367	0.000915846
TACGCA	1	0.392358	0.00433069	0.345418	0.00129665	0.358074	0.000804409
TACGCC	0	0.0934283	0.00816069	0.0891476	0.00207269	0.0681494	0.000873238
TACGCC	1	0.377078	0.00578308	0.339835	0.00132655	0.352253	0.00083934
TACGCG	0	0.028856	0.00553067	0.0812573	0.00207588	0.0668161	0.000880333
TACGCG	1	0.306801	0.0112494	0.308711	0.00207839	0.345272	0.000874047
TACGCT	0	0.112555	0.00888796	0.0983896	0.00213545	0.0767014	0.000914204
TACGCT	1	0.379402	0.00441967	0.345186	0.00127006	0.343622	0.000796078
TACGGA	0	0.105599	0.00754756	0.102384	0.00215185	0.0884957	0.000920484
TACGGA	1	0.353416	0.0040499	0.348914	0.00129595	0.364715	0.000779888
TACGGC	0	0.100273	0.00804005	0.0980072	0.00209628	0.0806084	0.000889998
TACGGC	1	0.372302	0.00522425	0.353545	0.00133606	0.358895	0.000817669
TACGGG	0	0.0930622	0.00703488	0.100624	0.0020818	0.0792751	0.000874339
TACGGG	1	0.334251	0.00456394	0.343386	0.00124871	0.351913	0.000786608
TACGGT	0	0.133061	0.009351	0.109016	0.00223957	0.0891604	0.000938816
TACGGT	1	0.343884	0.00424504	0.345973	0.00132756	0.350263	0.000784742
TACGTA	0	0.135662	0.00929419	0.124474	0.00262494	0.0931552	0.000975248
TACGTA	1	0.317234	0.00312662	0.314306	0.00126278	0.312122	0.000737194
TACGTC	0	0.105437	0.00838175	0.103384	0.00220816	0.0852679	0.000927602
TACGTC	1	0.269863	0.00394736	0.294116	0.00126097	0.306302	0.0007727
TACGTG	0	0.101008	0.00636491	0.105427	0.00216325	0.0839347	0.000913448
TACGTG	1	0.261795	0.00276123	0.291618	0.00114987	0.29932	0.000726364
TACGTT	0	0.107691	0.00652933	0.103968	0.00222118	0.0938199	0.00094816
TACGTT	1	0.269857	0.00281448	0.285065	0.00117271	0.29767	0.000720583
TCCGAA	0	0.0652354	0.00456005	0.0644276	0.00140272	0.0707362	0.000858037
TCCGAA	1	0.296138	0.00346587	0.293242	0.00117889	0.291921	0.000760613
TCCGAC	0	0.049699	0.00438912	0.0550048	0.00132147	0.062849	0.000817564
TCCGAC	1	0.317243	0.0048816	0.297137	0.00137096	0.286101	0.000799778
TCCGAG	0	0.061473	0.00328777	0.0620489	0.00115452	0.0615157	0.000783299
TCCGAG	1	0.293175	0.00331947	0.283969	0.00115933	0.279119	0.000754221
TCCGAT	0	0.0725196	0.00629837	0.0719326	0.00168886	0.0714009	0.000883353
TCCGAT	1	0.284749	0.00392348	0.27424	0.0012092	0.277469	0.000766929
TCCGCA	0	0.0529949	0.00322124	0.0593574	0.0011507	0.0590408	0.000768016
TCCGCA	1	0.303303	0.00358211	0.303417	0.00120958	0.304632	0.00078578
TCCGCC	0	0.049471	0.00230044	0.0507371	0.00097869	0.0511535	0.000686048
TCCGCC	1	0.314257	0.0038626	0.297835	0.00122701	0.298812	0.000799639
TCCGCG	0	0.0356495	0.00229969	0.0428467	0.000985895	0.0498203	0.000694823
TCCGCG	1	0.274977	0.00791308	0.266711	0.00201609	0.29183	0.000835351
TCCGCT	0	0.064329	0.00350719	0.0599791	0.00112002	0.0597055	0.000767993
TCCGCT	1	0.324531	0.00369754	0.303185	0.00117805	0.29018	0.00077555
TCCGGA	0	0.0678638	0.00354178	0.0639737	0.00116023	0.0714998	0.000780925
TCCGGA	1	0.294406	0.00350894	0.306913	0.00120896	0.311273	0.000770093
TCCGGC	0	0.068586	0.00313656	0.0595966	0.00103796	0.0636125	0.000715326
TCCGGC	1	0.305853	0.00397137	0.311545	0.00124432	0.305453	0.000786103
TCCGGG	0	0.0595954	0.00239245	0.0622131	0.00100171	0.0622793	0.000695514
TCCGGG	1	0.30221	0.0032272	0.301385	0.0011428	0.298471	0.000753026
TCCGGT	0	0.0635815	0.00429087	0.0706054	0.00132547	0.0721645	0.000804301
TCCGGT	1	0.29723	0.00402236	0.303973	0.00124847	0.296821	0.000773306
TCCGTA	0	0.0886466	0.00680121	0.0860637	0.0019518	0.0761593	0.0008863
TCCGTA	1	0.270253	0.00348412	0.272306	0.00119925	0.25868	0.000739204
TCCGTC	0	0.0762218	0.00438305	0.0649739	0.00126565	0.0682721	0.000807407
TCCGTC	1	0.247668	0.00321895	0.252115	0.00116271	0.25286	0.000751392
TCCGTG	0	0.0714836	0.00357158	0.0670169	0.00119684	0.0669388	0.000790901
TCCGTG	1	0.238142	0.00245695	0.249617	0.00104862	0.245878	0.000702888
TCCGTT	0	0.0686558	0.0043478	0.0655575	0.00132531	0.076824	0.000858136
TCCGTT	1	0.22877	0.0027947	0.243065	0.00108851	0.244228	0.000720813
TGCGAA	0	0.0536509	0.00458788	0.0525021	0.00136795	0.0558195	0.000854112
TGCGAA	1	0.271961	0.00349561	0.264202	0.00114841	0.27443	0.000778987
TGCGAC	0	0.0491162	0.00468718	0.0430794	0.00128136	0.0479323	0.000810984
TGCGAC	1	0.267578	0.00450052	0.268097	0.00134197	0.26861	0.00081551
TGCGAG	0	0.0543491	0.00351821	0.0501235	0.00111359	0.046599	0.000773305
TGCGAG	1	0.243773	0.00327868	0.254929	0.0011305	0.261628	0.000767962
TGCGAT	0	0.0631521	0.0056988	0.0600071	0.00165422	0.0564843	0.000873626
TGCGAT	1	0.242371	0.00334243	0.2452	0.00117027	0.259978	0.000774582
TGCGCA	0	0.0446403	0.00294037	0.0474319	0.00109878	0.0441241	0.000755579
TGCGCA	1	0.304413	0.00391865	0.274377	0.00118202	0.287141	0.000809005
TGCGCC	0	0.0375576	0.00222241	0.0388117	0.000924168	0.0362368	0.000669116
TGCGCC	1	0.28645	0.00412129	0.268795	0.00120132	0.28132	0.000820722
TGCGCG	0	0.0251971	0.00198698	0.0309213	0.000924451	0.0349036	0.000674531
TGCGCG	1	0.24611	0.00725966	0.237671	0.00199469	0.274339	0.000852923
TGCGCT	0	0.0540557	0.00316941	0.0480536	0.00106675	0.0447888	0.000748662
TGCGCT	1	0.291263	0.00357889	0.274145	0.0011455	0.272689	0.000788686
TGCGGA	0	0.048851	0.00309222	0.0520483	0.00111182	0.0565831	0.000765836
TGCGGA	1	0.273286	0.00337876	0.277874	0.00117598	0.293782	0.000779009
TGCGGC	0	0.0476387	0.00259246	0.0476712	0.000980646	0.0486959	0.000695957
TGCGGC	1	0.270648	0.00348918	0.282505	0.00120788	0.287962	0.000793026
TGCGGG	0	0.0511292	0.00227012	0.0502877	0.000945221	0.0473626	0.000671984
TGCGGG	1	0.258596	0.00288425	0.272345	0.00110509	0.28098	0.000757288
TGCGGT	0	0.0655111	0.00413005	0.05868	0.00127985	0.0572478	0.000783065
TGCGGT	1	0.264611	0.00336038	0.274933	0.00120756	0.27933	0.00077157
TGCGTA	0	0.07243	0.00687542	0.0741383	0.00192865	0.0612426	0.000878657
TGCGTA	1	0.246669	0.0033282	0.243266	0.00116552	0.241189	0.000757025
TGCGTC	0	0.0516578	0.00369397	0.0530485	0.00122107	0.0533554	0.000796505
TGCGTC	1	0.218829	0.00315802	0.223075	0.00113136	0.235369	0.000767057
TGCGTG	0	0.053616	0.00314853	0.0550914	0.00114925	0.0520221	0.000776657
TGCGTG	1	0.222669	0.00230692	0.220577	0.00100681	0.228387	0.000716479
TGCGTT	0	0.0576976	0.00400038	0.0536321	0.001282	0.0619073	0.000844119
TGCGTT	1	0.207888	0.00256275	0.214025	0.00104738	0.226737	0.000727834
TTCGAA	0	0.064271	0.00533839	0.0620844	0.00159131	0.0714862	0.000929067
TTCGAA	1	0.251193	0.00285788	0.251918	0.00110453	0.244609	0.00073605
TTCGAC	0	0.0602825	0.00668778	0.0526617	0.00153198	0.0635989	0.000903356
TTCGAC	1	0.249646	0.00420067	0.255813	0.00131379	0.238788	0.000786923
TTCGAG	0	0.0601438	0.00462815	0.0597057	0.00139186	0.0622656	0.000873666
TTCGAG	1	0.240612	0.00311188	0.242645	0.00109616	0.231807	0.00074565
TTCGAT	0	0.0847623	0.00708855	0.0695894	0.00184259	0.0721509	0.000940983
TTCGAT	1	0.227667	0.00300419	0.232916	0.00113225	0.230157	0.000730657
TTCGCA	0	0.0555569	0.00463943	0.0570142	0.00138785	0.0597907	0.000857047
TTCGCA	1	0.253198	0.00336608	0.262093	0.00114923	0.257319	0.000773717
TTCGCC	0	0.0463841	0.00364999	0.0483939	0.00125575	0.0519035	0.000797524
TTCGCC	1	0.255891	0.00378619	0.256511	0.0011712	0.251499	0.000798108
TTCGCG	0	0.0237814	0.00320074	0.0405035	0.00126129	0.0505702	0.000806384
TTCGCG	1	0.241551	0.00924228	0.225387	0.0019862	0.244517	0.000838396
TTCGCT	0	0.0699727	0.00453392	0.0576359	0.00135565	0.0604555	0.000844211
TTCGCT	1	0.2599	0.00307534	0.261861	0.00110854	0.242867	0.000751737
TTCGGA	0	0.0655713	0.0045488	0.0616305	0.00139107	0.0722497	0.000858679
TTCGGA	1	0.269501	0.00329655	0.26559	0.00114512	0.26396	0.000748016
TTCGGC	0	0.0530343	0.00416867	0.0572534	0.00129858	0.0643625	0.00081233
TTCGGC	1	0.269268	0.00393331	0.270221	0.00118726	0.25814	0.000775117
TTCGGG	0	0.0616762	0.00363655	0.0598699	0.00127041	0.0630292	0.000796254
TTCGGG	1	0.261745	0.00322687	0.260061	0.00108163	0.251159	0.000746619
TTCGGT	0	0.0680934	0.00510522	0.0682622	0.00152397	0.0729145	0.000867516
TTCGGT	1	0.266981	0.00324718	0.262649	0.001176	0.249509	0.000739546
TTCGTA	0	0.0946339	0.00738141	0.0837205	0.00208271	0.0769092	0.000942262
TTCGTA	1	0.229045	0.00290553	0.230982	0.0011249	0.211367	0.000710094
TTCGTC	0	0.0664332	0.00531331	0.0626307	0.0014794	0.069022	0.000880306
TTCGTC	1	0.216387	0.00318557	0.210791	0.00110056	0.205547	0.000734007
TTCGTG	0	0.0614031	0.00433817	0.0646737	0.00142074	0.0676887	0.000866401
TTCGTG	1	0.204629	0.00243399	0.208293	0.000979731	0.198565	0.00068976
TTCGTT	0	0.0548853	0.00384231	0.0632143	0.00150521	0.077574	0.000903839
TTCGTT	1	0.207057	0.00224274	0.201741	0.00100003	0.196915	0.000678103

## Sheet: Silkworm 4-mer
Context	Estimate_4mer	SE_4mer	Estimate_up1+down1	SE_up1+down1
ACGA	0.0034318	6.25455e-05	0.00345092	4.23e-05
ACGC	0.00281528	6.83974e-05	0.00274398	4.27e-05
ACGG	0.00300498	7.01436e-05	0.00304468	4.44e-05
ACGT	0.00312479	6.07754e-05	0.00313521	4.14e-05
CCGA	0.0029485	7.0945e-05	0.00283484	4.34e-05
CCGC	0.00202841	5.69185e-05	0.00212789	4.08e-05
CCGG	0.00248253	7.01027e-05	0.0024286	4.41e-05
CCGT	0.0024967	6.39323e-05	0.00251913	4.21e-05
GCGA	0.00287005	6.6083e-05	0.00278778	4.22e-05
GCGC	0.00203665	5.86952e-05	0.00208084	4.06e-05
GCGG	0.00232583	6.09526e-05	0.00238154	4.22e-05
GCGT	0.00250412	6.4504e-05	0.00247207	4.15e-05
TCGA	0.00304751	5.83638e-05	0.00318277	4.1e-05
TCGC	0.00257445	6.25849e-05	0.00247582	4.08e-05
TCGG	0.00283053	6.95102e-05	0.00277653	4.34e-05
TCGT	0.00286853	5.71956e-05	0.00286706	3.99e-05
